# Supplementary material for: Lowered dietary phosphorus affects intestinal and renal gene expression to maintain mineral homeostasis with immunomodulatory implications in weaned piglets
Source: BMC Genomics. 2018 Mar 20;19:207. doi: 10.1186/s12864-018-4584-2 (PMC5859397; doi:10.1186/s12864-018-4584-2)
Supplement: Supplementary file 1 — Composition of the experimental diets (XLSX 11 kb) [file 12864_2018_4584_MOESM1_ESM.xlsx]

## Sheet: Composition of diets
Composition of the experimental diets
Item		Unit	Low	Medium	High
Wheat		%	30	30	30
Barley		%	27.37	26.85	26.32
Barley flakes		%	12	12	12
Soy bean meal		%	21	21	21
Soybean oil		%	0.6	0.6	0.6
Premix1		%	7.4	7.4	7.4
Monocalcium phosphate		%	0.5	1.4	2.3
Calcium carbonate		%	1.13	0.75	0.38
Calculated value
	Metabolisable energy	MJ ME/kg	13.5	13.4	13.4
	Crude protein	%	18.74	18.68	18.63
	sid lysine	%	1.02	1.02	1.02
	Phosphorus	%	0.5	0.7	0.9
	Digestible Phosphorus	%	0.33	0.51	0.74
	Calcium	%	1.05	1.05	1.05
Analyzed composition
	Dry matter	%	88.2	88.3	88.4
	Crude protein	% of DM	20.5	20.3	20.1
	Crude fat	% of DM	3.2	3.1	2.9
	Crude fiber	% of DM	6.6	6.3	6.5
	Crude ash	% of DM	5.9	6.3	6.9
	Starch	% of DM	47.4	46.3	45.3
	Sugar	% of DM	6.7	6.8	6.7
	Phosphorus	% of DM	0.6	0.9	1.1
	Calcium	% of DM	1.3	1.3	1.3
Calcium: phosphorus ratio			2.2:1	1.4:1	1.2:1
Metabolisable energy		MJ ME/kg	12.5	12.5	12.3
1 per kg diet: lysine, 0.31%; methionine, 0.17%; threonine, 0.16%; tryptophan, 0.06%; calcium, 0.40%; sodium, 0.19%; vitamin A, 10,000 IU; vitamin D3, 1,000 IU; vitamin E, 60 mg; vitamin K3, 2.0 mg; vitamin B1, 2.5 mg; vitamin B2, 6.7 mg; vitamin B6, 4.8 mg; vitamin B12, 37.0 mg; nicotinic acid, 29.6 mg; calcium pantothenate, 16.0 mg; folic acid, 0.95 mg; biotine; 160.0 mg; choline chloride, 200.…
2 Metabolisable energy for pigs, calculated according to Anon (2008): Prediction of metabolisable energy of compound feeds for pigs. Proceedings of the Society of Nutrition Physiology, 17, pp.199–204.
