# Supplementary material for: Lowered dietary phosphorus affects intestinal and renal gene expression to maintain mineral homeostasis with immunomodulatory implications in weaned piglets
Source: BMC Genomics. 2018 Mar 20;19:207. doi: 10.1186/s12864-018-4584-2 (PMC5859397; doi:10.1186/s12864-018-4584-2)
Supplement: Supplementary file 2 — Primer used for verification of microarray by qRT-PCR (XLSX 11 kb) [file 12864_2018_4584_MOESM2_ESM.xlsx]

## Sheet: Tabelle1
Primer used for verification of microarray experiments by qRT-PCR
Tissue	Gene name	Probe-set ID	Accession No	Sequence 5' - 3' For	Size (bp)
Kidney	CYP27A1	SNOWBALL_018159_st	NM_001243304.1	For GGCCCTGTACCATCTTTCAA	192
				Rev TTGTCTGTGATGACCCTGGA
	NFATC2	SNOWBALL_000453_s_st	NM_001113452.1	For TGCCTGCCATTCCTATCTGC	152
				Rev TCGGCTACCTTCTGTCTCGT
	PTH1R	SNOWBALL_015300_st	NM_214382.1	For GGCGTCCATTACATCGTCTT	198
				Rev AAAGTCCAGTGCCAATGTCC
	SLC34A3	SNOWBALL_003332_st	XM_013989311.1	For TCGTCCTGGTCACAGTCC	192
				Rev CGGGGTTCTCATAGCAGTG
	SPP1	SNOWBALL_011710_s_st	NM_214023.1	For TTGCTAAAGCCTGACCCATCT	145
				Rev CGTCGTCCACATCGTCTGTT
	VDR1	SNOWBALL_021079_s_st	NM_001097414.1	For ACCTGGATCTGAGCGAAGAA	194
				Rev GATGGCACTTGACTTCAGCA
Jejunum	C1QC	SNOWBALL_008697_st	NM_001244286.1	For GAAGGATGGGCATGATGGACT	237
				Rev GTGACGGAGAACACTGACT
	C1R	SNOWBALL_007269_s_st	XM_005658545.2	For AGTTTGACCTGGAGCCTTC	235
				Rev GCTTGGTAGTAGGCGAGGA
	C1S	SNOWBALL_007370_s_st	NM_001005349.1	For AGGAGCGTTTCACTGGGTTT	86
				Rev GTGGCTACAAGGGGAGTCTG
	C7	SNOWBALL_018640_st	NM_214282.1	For ATTTGGTGTGGCGTGTGAAC	195
				Rev TCGCATTGCCTGCTTTCTG
	MMP2	SNOWBALL_008178_s_st	NM_214192.1	For TGGCTTCCTCTGGTGTTCC	108
				Rev GGCTGTCCGTCGGCATTG
Reference Gene	RPL32	SNOWBALL_005190_st	NM_001001636.1	For AGCCCAAGATCGTCAAAAAG	165
				Rev TGTTGCTCCCATAACCAATG
CYP27A1 - Cytochrome P450, Family 27, Subfamily A, Polypeptide 1; NFATc2 - Nuclear Factor Of Activated T-Cells, Cytoplasmic, Calcineurin-Dependent 2; PTH1R - Parathyroid Hormone 1 Receptor; SLC34A3 - Solute Carrier Family 34 (Type II Sodium/Phosphate Cotransporter), Member 3; SPP1 - Secreted Phosphoprotein 1; VDR - Vitamin D (1,25- Dihydroxyvitamin D3) Receptor; C1QC - Complement Component 1, Q S…
