# Supplementary material for: Lowered dietary phosphorus affects intestinal and renal gene expression to maintain mineral homeostasis with immunomodulatory implications in weaned piglets
Source: BMC Genomics. 2018 Mar 20;19:207. doi: 10.1186/s12864-018-4584-2 (PMC5859397; doi:10.1186/s12864-018-4584-2)
Supplement: Supplementary file 3 — Probe-sets showing significantly altered mRNA abundances (per diet and tissue). The Venn diagram depicting the number of probe-sets differentially expressed in a) colon, b) jejunum, and c) kidney. Number of up-regulated probe-sets is shown in red. Number of down-regulated probe-sets is shown in green. L – Low P supply; M – Medium P supply; H – High P supply (XLSX 254 kb) [file 12864_2018_4584_MOESM3_ESM.xlsx]

## Sheet: Jejunum
Probe-sets showing altered mRNA abundances between dietary groups in jejunum
Probe_Set_ID	p value	q value	Expression	FC	Gene symbol	Gene title
SNOWBALL_009644_st	9.71e-06	0.140822	H<M	1.62871	HIST1H2AK	---
SNOWBALL_009788_x_st	7.22e-06	0.140822	H<M	1.36738	HIST1H2AK	---
mmu-mir-220_st	9.98e-05	0.0711531	M>L	-2.14626		retired
mmu-mir-877_st	0.00135077	0.189393	M>L	-1.86184	hsa-mir-877	MI0005553
SNOWBALL_000046_st	0.000195012	0.0981295	M>L	-1.75623	ACTC1	actin, alpha, cardiac muscle 1
SNOWBALL_000048_s_st	0.000310531	0.104576	M>L	-2.63915	ACTC1	actin, alpha, cardiac muscle 1
SNOWBALL_000113_st	0.000933405	0.175202	M>L	-1.6116	ENG	endoglin
SNOWBALL_000121_st	0.000881419	0.169765	M<L	1.87513	ABCA5	ATP-binding cassette, sub-family A (ABC1), member 5
SNOWBALL_000190_st	0.000634796	0.147749	M>L	-1.57251	SEPT4	septin 4
SNOWBALL_000478_st	5.4405e-05	0.0711531	M<L	5.18572	CYP24A1	25-hydroxyvitamin D3-24-hydroxylase
SNOWBALL_000880_st	0.00010394	0.0711531	M>L	-1.36992	HIST2H2AA3	histone cluster 2, H2aa3
SNOWBALL_001038_st	0.00129923	0.18552	M>L	-1.50319	HIST1H2BK	histone cluster 1, H2bk
SNOWBALL_001115_s_st	0.0010415	0.180757	M>L	-1.4304	TUBB	tubulin, beta polypeptide
SNOWBALL_001381_st	0.00117416	0.183263	M>L	-1.63642	HLA-DRA	major histocompatibility complex, class II, DR alpha
SNOWBALL_002827_st	0.000177922	0.0963056	M>L	-1.7475	NID2	nidogen 2 (osteonidogen) [Source:HGNC Symbol;Acc:13389]
SNOWBALL_003214_st	0.000377124	0.104576	M>L	-1.67256	DISP2	---
SNOWBALL_003256_st	0.000315042	0.104576	M>L	-2.36479	FBN1	fibrillin 1 [Source:HGNC Symbol;Acc:3603]
SNOWBALL_003859_st	2.08e-05	0.055402	M>L	-3.35155	COL15A1	collagen, type XV, alpha 1 [Source:HGNC Symbol;Acc:2192]
SNOWBALL_004202_st	0.000797372	0.16589	M<L	1.79602	TRPM6	transient receptor potential cation channel, subfamily M, member 6 [Source:HGNC Symbol;Acc:17995]
SNOWBALL_004710_st	0.000373998	0.104576	M>L	-1.67775	MERTK	c-mer proto-oncogene tyrosine kinase [Source:HGNC Symbol;Acc:7027]
SNOWBALL_005433_s_st	0.000868674	0.169765	M>L	-1.36779	EPAS1	endothelial PAS domain protein 1 [Source:HGNC Symbol;Acc:3374]
SNOWBALL_005702_st	0.00116797	0.183263	M>L	-1.61587	SDC2	syndecan 2 [Source:HGNC Symbol;Acc:10659]
SNOWBALL_006167_s_st	6.89e-05	0.0711531	M>L	-1.62464	H3	---
SNOWBALL_006297_st	0.00136731	0.190565	M>L	-1.26034	PIP5K1A	phosphatidylinositol-4-phosphate 5-kinase, type I, alpha [Source:HGNC Symbol;Acc:8994]
SNOWBALL_006315_st	4.7e-05	0.0711531	M>L	-1.68956	CNN3	calponin 3, acidic [Source:HGNC Symbol;Acc:2157]
SNOWBALL_006390_st	0.000228628	0.102333	M>L	-1.49489	S100A11	S100 calcium binding protein A11 [Source:HGNC Symbol;Acc:10488]
SNOWBALL_006418_st	0.000580836	0.143168	M>L	-1.55461	HIST2H2BF	histone cluster 2, H2bf [Source:HGNC Symbol;Acc:24700]
SNOWBALL_006540_st	0.00027028	0.10291	M>L	-1.47638		Histone H4 [Source:UniProtKB/Swiss-Prot;Acc:P62802]
SNOWBALL_006703_st	8.52e-05	0.0711531	M>L	-2.30297	FBLN1	fibulin 1 [Source:HGNC Symbol;Acc:3600]
SNOWBALL_006848_st	0.000367966	0.104576	M>L	-1.88195	TIMP3	TIMP metallopeptidase inhibitor 3 [Source:HGNC Symbol;Acc:11822]
SNOWBALL_007024_st	0.000830421	0.16807	M>L	-1.43641	ITGB7	integrin, beta 7 [Source:HGNC Symbol;Acc:6162]
SNOWBALL_007094_st	0.000656783	0.149869	M>L	-1.37758	ESPL1	extra spindle pole bodies homolog 1 (S. cerevisiae) [Source:HGNC Symbol;Acc:16856]
SNOWBALL_007269_s_st	6e-05	0.0711531	M>L	-2.24454	C1R	complement component 1, r subcomponent [Source:HGNC Symbol;Acc:1246]
SNOWBALL_007322_s_st	7.95e-06	0.0493494	M>L	-4.36225	C1S	complement component 1, s subcomponent [Source:HGNC Symbol;Acc:1247]
SNOWBALL_007368_st	0.00116454	0.183263	M<L	1.34706	RAB3IP	RAB3A interacting protein (rabin3) [Source:HGNC Symbol;Acc:16508]
SNOWBALL_007370_s_st	0.000190747	0.0981295	M>L	-2.47808	C1S	complement component 1, s subcomponent [Source:HGNC Symbol;Acc:1247]
SNOWBALL_007465_st	0.000100376	0.0711531	M>L	-2.39888	DCN	decorin [Source:HGNC Symbol;Acc:2705]
SNOWBALL_008102_st	0.00111056	0.180757	M<L	1.65379	RPGRIP1L	RPGRIP1-like [Source:HGNC Symbol;Acc:29168]
SNOWBALL_008346_s_st	0.0013111	0.186073	M>L	-1.45074	AXL	AXL receptor tyrosine kinase [Source:HGNC Symbol;Acc:905]
SNOWBALL_008697_st	8.43e-05	0.0711531	M>L	-2.01916	C1QC	complement component 1, q subcomponent, C chain [Source:HGNC Symbol;Acc:1245]
SNOWBALL_008804_st	0.000100428	0.0711531	M>L	-2.0331	C1QB	Complement C1qB Fragment [Source:UniProtKB/TrEMBL;Acc:Q69DL4]
SNOWBALL_009008_s_st	0.000127138	0.0758754	M>L	-2.02165	C1QB	Complement C1qB Fragment [Source:UniProtKB/TrEMBL;Acc:Q69DL4]
SNOWBALL_009028_st	0.000352746	0.104576	M>L	-1.77155	C1QA	Complement C1q subcomponent subunit A Precursor [Source:UniProtKB/Swiss-Prot;Acc:Q69DL0]
SNOWBALL_009033_s_st	0.000377415	0.104576	M>L	-1.47449	DHRS3	dehydrogenase/reductase (SDR family) member 3 [Source:HGNC Symbol;Acc:17693]
SNOWBALL_009117_s_st	0.00109246	0.180757	M>L	-1.62686	FGR	Gardner-Rasheed feline sarcoma viral (v-fgr) oncogene homolog [Source:HGNC Symbol;Acc:3697]
SNOWBALL_009202_st	0.000634519	0.147749	M>L	-1.6335	GPR177	wntless homolog (Drosophila) [Source:HGNC Symbol;Acc:30238]
SNOWBALL_009228_st	0.000954784	0.17637	M>L	-1.43185	ARHGAP28	Rho GTPase activating protein 28 [Source:HGNC Symbol;Acc:25509]
SNOWBALL_009572_st	0.000941943	0.17539	M>L	-1.40675	HIST1H2AC	histone cluster 1, H2ac [Source:HGNC Symbol;Acc:4733]
SNOWBALL_009592_x_st	0.000722895	0.15873	M>L	-1.45599	H2B	---
SNOWBALL_009620_x_st	0.00118319	0.183263	M>L	-1.54696	H2B	Histone H2B Fragment [Source:UniProtKB/TrEMBL;Acc:Q29574]
SNOWBALL_009644_st	0.000274661	0.10291	M>L	-1.49322	HIST1H2AK	---
SNOWBALL_009646_x_st	0.000211217	0.101365	M>L	-1.496	HIST1H2AK	---
SNOWBALL_009649_st	0.000166023	0.0927787	M>L	-1.53914	HIST1H2AB	---
SNOWBALL_009660_st	4.1334e-05	0.0711531	M>L	-1.79525	HIST1H2AD	---
SNOWBALL_009671_x_st	0.000116813	0.0734818	M>L	-1.73531	HIST1H2BH	histone cluster 1, H2bh [Source:HGNC Symbol;Acc:4755]
SNOWBALL_009678_st	0.000778243	0.16589	M>L	-1.49462	H2B	---
SNOWBALL_009692_s_st	6.29e-05	0.0711531	M>L	-1.60666	HIST1H1D	histone cluster 1, H1d [Source:HGNC Symbol;Acc:4717]
SNOWBALL_009703_st	0.000798269	0.16589	M>L	-1.504	HIST1H2BB	histone cluster 1, H2bb [Source:HGNC Symbol;Acc:4751]
SNOWBALL_009706_x_st	0.000669355	0.151035	M>L	-1.50583	HIST1H3C	---
SNOWBALL_009713_st	0.000255307	0.10291	M>L	-1.56456	HIST1H3D	histone cluster 1, H3d [Source:HGNC Symbol;Acc:4767]
SNOWBALL_009716_st	0.000821468	0.167717	M>L	-1.41767	HIST1H2AH	histone cluster 1, H2ah [Source:HGNC Symbol;Acc:13671]
SNOWBALL_009777_st	0.00138695	0.192151	M>L	-1.37945	HIST1H1E	---
SNOWBALL_009788_x_st	1.42e-05	0.0493494	M>L	-1.36553	HIST1H2AK	---
SNOWBALL_009796_st	0.000781102	0.16589	M>L	-1.4949	HIST1H3C	---
SNOWBALL_009801_st	0.00022314	0.101835	M>L	-1.53542	HIST1H2AE	histone cluster 1, H2ae [Source:HGNC Symbol;Acc:4724]
SNOWBALL_010028_st	0.00122602	0.183263	M>L	-1.63021	GPR116	G protein-coupled receptor 116 [Source:HGNC Symbol;Acc:19030]
SNOWBALL_010047_s_st	0.00145086	0.196331	M>L	-1.48625	HLA-DOB	MHC class II, DO beta [Source:RefSeq peptide;Acc:NP_001107536]
SNOWBALL_010094_s_st	0.000131963	0.0767861	M>L	-1.33319	DAAM2	dishevelled associated activator of morphogenesis 2 [Source:HGNC Symbol;Acc:18143]
SNOWBALL_010715_s_st	8.88e-06	0.0493494	M>L	-1.94231	CLEC14A	---
SNOWBALL_010741_st	0.000845201	0.169587	M>L	-1.53685	PSTPIP1	proline-serine-threonine phosphatase interacting protein 1 [Source:HGNC Symbol;Acc:9580]
SNOWBALL_011476_st	0.00121169	0.183263	M>L	-1.8283	PDGFRA	platelet-derived growth factor receptor, alpha polypeptide [Source:HGNC Symbol;Acc:8803]
SNOWBALL_011477_st	6.7782e-05	0.0711531	M>L	-2.28692	IGFBP7	insulin-like growth factor binding protein 7 [Source:HGNC Symbol;Acc:5476]
SNOWBALL_011715_st	0.000889851	0.169765	M<L	1.61464	LARP1B	La ribonucleoprotein domain family, member 1B [Source:HGNC Symbol;Acc:24704]
SNOWBALL_012220_st	2.34e-05	0.055402	M>L	-2.207	SERPINH1	serpin peptidase inhibitor, clade H (heat shock protein 47), member 1, (collagen binding protein 1) [Source:HGNC Symbol;Acc:1546]
SNOWBALL_012472_st	0.000989872	0.178599	M>L	-1.50187	CADM1	---
SNOWBALL_012538_st	9.65e-05	0.0711531	M>L	-2.77846	COL1A2	collagen, type I, alpha 2 [Source:HGNC Symbol;Acc:2198]
SNOWBALL_013050_st	0.000359725	0.104576	M>L	-1.3356	MAPKAPK2	mitogen-activated protein kinase-activated protein kinase 2 [Source:HGNC Symbol;Acc:6887]
SNOWBALL_013612_st	0.000982112	0.178583	M>L	-1.4103	DIP2C	Disco-interacting protein 2 homolog C (DIP2 homolog C) [Source:UniProtKB/Swiss-Prot;Acc:Q9Y2E4]
SNOWBALL_013756_s_st	0.000326502	0.104576	M>L	-1.43234	FLT1	fms-related tyrosine kinase 1 (vascular endothelial growth factor/vascular permeability factor receptor) [Source:HGNC Symbol;Acc:3763]
SNOWBALL_013759_s_st	0.000102891	0.0711531	M>L	-1.72097	FLT1	fms-related tyrosine kinase 1 (vascular endothelial growth factor/vascular permeability factor receptor) [Source:HGNC Symbol;Acc:3763]
SNOWBALL_013938_st	0.000335244	0.104576	M>L	-1.45453	COL4A2	collagen, type IV, alpha 2 [Source:HGNC Symbol;Acc:2203]
SNOWBALL_014177_s_st	7.13e-05	0.0711531	M>L	-1.90262	CYGB	Cytoglobin (Histoglobin)(HGb)(Stellate cell activation-associated protein) [Source:UniProtKB/Swiss-Prot;Acc:Q8WWM9]
SNOWBALL_014391_st	0.000239001	0.10291	M>L	-1.45946	MRC2	mannose receptor, C type 2 [Source:HGNC Symbol;Acc:16875]
SNOWBALL_014625_st	0.00016742	0.0927787	M>L	-1.51415	HOXB7	homeobox B7 [Source:HGNC Symbol;Acc:5118]
SNOWBALL_014998_st	0.000248445	0.10291	M>L	-1.54888	GLP2R	glucagon-like peptide 2 receptor [Source:HGNC Symbol;Acc:4325]
SNOWBALL_015156_st	0.0002134	0.101365	M>L	-2.27498	COL6A4P1	---
SNOWBALL_015167_s_st	0.000585319	0.143168	M>L	-1.76386	COL6A4P1	---
SNOWBALL_015221_st	0.000116673	0.0734818	M>L	-1.48508	TGFBR2	---
SNOWBALL_016450_st	0.000788455	0.16589	M<L	1.49911	TAOK3	TAO kinase 3 [Source:HGNC Symbol;Acc:18133]
SNOWBALL_016832_st	0.000242956	0.10291	M>L	-1.5369	NID1	nidogen 1 [Source:HGNC Symbol;Acc:7821]
SNOWBALL_016949_st	1.15e-05	0.0493494	M>L	-2.36647	ACTA2	actin, alpha 2, smooth muscle, aorta [Source:HGNC Symbol;Acc:130]
SNOWBALL_017339_st	5.38e-05	0.0711531	M>L	-2.13197	HTRA1	HtrA serine peptidase 1 [Source:HGNC Symbol;Acc:9476]
SNOWBALL_017447_st	6.16e-05	0.0711531	M>L	-1.80386	PLAU	plasminogen activator, urokinase [Source:HGNC Symbol;Acc:9052]
SNOWBALL_017691_s_st	0.00144531	0.196331	M<L	1.38987	SLC35F5	solute carrier family 35, member F5 [Source:HGNC Symbol;Acc:23617]
SNOWBALL_017946_st	0.000344951	0.104576	M<L	1.75175	LASS6	LAG1 homolog, ceramide synthase 6 [Source:HGNC Symbol;Acc:23826]
SNOWBALL_018013_s_st	8.79e-05	0.0711531	M>L	-2.87502	FN1	fibronectin 1 [Source:HGNC Symbol;Acc:3778]
SNOWBALL_018090_st	0.00103234	0.180757	M>L	-2.47599	COL3A1	---
SNOWBALL_018192_st	2.97e-05	0.0576214	M>L	-2.89191	FN1	fibronectin 1 [Source:HGNC Symbol;Acc:3778]
SNOWBALL_018441_s_st	0.000362251	0.104576	M>L	-1.86468	COL6A3	Type VI collagen alpha-3 chain Fragment [Source:UniProtKB/TrEMBL;Acc:Q1T7A5]
SNOWBALL_018640_st	0.00122362	0.183263	M>L	-2.47494	C7	complement component 7 [Source:HGNC Symbol;Acc:1346]
SNOWBALL_018724_st	0.00142043	0.195625	M>L	-1.56813	TIMD4	T-cell immunoglobulin and mucin domain containing 4 [Source:HGNC Symbol;Acc:25132]
SNOWBALL_018753_st	0.00107937	0.180757	M>L	-1.35542	ANXA10	---
SNOWBALL_018768_st	0.000373241	0.104576	M>L	-1.67636	SLIT3	slit homolog 3 (Drosophila) [Source:HGNC Symbol;Acc:11087]
SNOWBALL_018774_st	6.76e-05	0.0711531	M>L	-2.43369	SPARC	---
SNOWBALL_018857_st	2.72e-05	0.0574823	M>L	-2.64187	SPARC	SPARC Precursor (Secreted protein acidic and rich in cysteine)(Osteonectin)(ON)(Basement-membrane protein 40)(BM-40) [Source:UniProtKB/Swiss-Prot;Acc:P20112]
SNOWBALL_019195_s_st	0.00113334	0.181921	M>L	-1.49502	MYL9	Myosin regulatory light polypeptide 9 (Myosin regulatory light chain 9)(Myosin regulatory light chain 2, smooth muscle isoform)(LC20) [Source:UniProtKB/Swiss-Prot;Acc:P29269]
SNOWBALL_020762_s_st	0.000318837	0.104576	M>L	-1.57236	MXRA5	matrix-remodelling associated 5 [Source:HGNC Symbol;Acc:7539]
SNOWBALL_021139_st	0.000615274	0.146128	M>L	-1.55581	ACP5	ACP5=uteroferrin [swine, mRNA Partial, 265 nt]
SNOWBALL_021919_st	0.00127397	0.184808	M<L	1.41303	ABL2	Sus scrofa mRNA, clone:SPL010097D03, expressed in spleen
SNOWBALL_022755_st	0.0011244	0.18174	M>L	-1.59783		PIGUF4A3 Porcine uteroferrin (Uf) mRNA, partial cds, clones 2.2 and 4a3
SNOWBALL_023053_s_st	0.000868404	0.169765	M>L	-1.47097	CYTH4	Sus scrofa cytohesin 4 mRNA, complete cds
SNOWBALL_023143_s_st	0.000263004	0.10291	M>L	-2.43282	FN1	Sus scrofa fibronectin mRNA, partial cds
SNOWBALL_023189_s_st	2.21e-06	0.0328853	M>L	-2.96448	ACTA2	Sus scrofa actin mRNA, partial cds
SNOWBALL_023383_s_st	0.000278387	0.10291	M>L	-1.4265	ARPC1B	Sus scrofa actin related protein 2/3 complex subunit 1B mRNA, complete cds
SNOWBALL_023408_s_st	0.000110151	0.0732505	M>L	-1.88944	KDR	Sus scrofa vascular endothelial growth factor receptor 2 mRNA, partial cds
SNOWBALL_024025_s_st	0.000603945	0.144916	M>L	-1.87405	COL6A3	PREDICTED: Sus scrofa collagen, type VI, alpha 3, transcript variant 5 (COL6A3), mRNA
SNOWBALL_024041_st	0.00122831	0.183263	M<L	2.15448	KCNJ13	PREDICTED: Sus scrofa similar to inwardly-rectifying potassium channel (LOC100151780), mRNA
SNOWBALL_024715_st	0.00100768	0.180413	M<L	1.57714	FAM190B	PREDICTED: Sus scrofa similar to Protein GCAP14 homolog (LOC100156899), mRNA
SNOWBALL_024793_st	0.00035644	0.104576	M>L	-1.61122	AFAP1L2	PREDICTED: Sus scrofa similar to KIAA1914 protein (LOC100157959), mRNA
SNOWBALL_025015_s_st	9.13e-05	0.0711531	M>L	-1.45543	HTRA1	PREDICTED: Sus scrofa similar to Serine protease HTRA1 precursor (L56) (Serine protease 11) (LOC100156868), mRNA
SNOWBALL_025125_s_st	0.0005657	0.143168	M<L	1.67958	ATP11B	PREDICTED: Sus scrofa similar to Probable phospholipid-transporting ATPase IF (ATPase class I type 11B) (ATPase IR) (LOC100155468), partial mRNA
SNOWBALL_025682_s_st	0.00126465	0.184808	M>L	-2.65614		Sus scrofa mRNA, clone:LVRM10047F10, expressed in liver
SNOWBALL_025804_s_st	0.00025584	0.10291	M>L	-1.70963	PLK1	Sus scrofa mRNA, clone:THY010060E06, expressed in thymus
SNOWBALL_025892_st	0.00122438	0.183263	M>L	-3.06612		Sus scrofa mRNA, clone:THY010029C09, expressed in thymus
SNOWBALL_026171_st	0.000971276	0.178004	M>L	-1.63967	PXDN	Sus scrofa mRNA, clone:LNG010056H10, expressed in lung
SNOWBALL_026316_st	2.83e-06	0.0328853	M>L	-5.4286		Sus scrofa mRNA, clone:ITT010055G01, expressed in intestine
SNOWBALL_026438_st	0.000197736	0.0981295	M>L	-1.76933	PLVAP	Sus scrofa mRNA, clone:SPL010071F07, expressed in spleen
SNOWBALL_026475_s_st	0.000674869	0.151035	M<L	1.78557		Sus scrofa mRNA, clone:AMP010074G02, expressed in alveolar macrophage
SNOWBALL_026504_s_st	0.000302439	0.104576	M>L	-2.11489	IGF2	Sus scrofa mRNA, clone:UTR010075C08, expressed in uterus
SNOWBALL_026603_st	0.000218988	0.101835	M>L	-1.88571	COL6A1	Sus scrofa COL6A1 mRNA fortype VI collagen alpha-1 chain, partial cds, N-terminal domain
SNOWBALL_026798_st	0.00042689	0.116893	M>L	-1.62984	IRF4	Sus scrofa interferon regulatory factor 4 mRNA, partial cds
SNOWBALL_027021_st	0.000297632	0.104576	M>L	-1.65164	BC032788	Sus scrofa clone Clu_141238.scr.msk.p1.Contig1, mRNA sequence
SNOWBALL_027070_st	0.000509406	0.136281	M>L	-2.60316	COL1A1	Sus scrofa partial mRNA for type I collagen alpha 1 chain (col1a1 gene)
SNOWBALL_027502_st	0.000809859	0.16681	M<L	1.52069		Ssc_hash_S6014942 361810 MARC 1PIG Sus scrofa cDNA 5prime, mRNA sequence /clone_end=5prime /gb=BI338135 /gi=15031418 /ti=448060749 /ug=Ssc.3553 /len=537
SNOWBALL_027693_st	0.000371876	0.104576	M>L	-1.64277		Ssc_hash_S26732461 AJ943443 CSEQRAN17 Sus scrofa cDNA clone C0007316a17 5prime, mRNA sequence /clone=C0007316a17 /clone_end=5prime /gb=AJ943443 /gi=74360185 /ug=Ssc.5051 /len=757
SNOWBALL_027778_st	0.000124098	0.0758754	M>L	-2.32917	NID1	Ssc_hash_S19542061 946932 MARC 4PIG Sus scrofa cDNA 5prime, mRNA sequence /clone_end=5prime /gb=CN158157 /gi=46172587 /ug=Ssc.5587 /len=902
SNOWBALL_027821_st	0.000932543	0.175202	M>L	-1.89333	COL6A1	Ssc_hash_S17525433 BX674574 Sus Scrofa library (scac) Sus scrofa cDNA clone scac0044.f.20 5prim, mRNA sequence /clone=scac0044.f.20 /clone_end=5prime /gb=BX674574 /gi=113721255 /ug=Ssc.5895 /len=815
SNOWBALL_027891_st	0.000364749	0.104576	M<L	1.86786	BRAF	Ssc_hash_S26734160 AJ945142 CSEQRAN17 Sus scrofa cDNA clone C0007308h04 5prime, mRNA sequence /clone=C0007308h04 /clone_end=5prime /gb=AJ945142 /gi=74361884 /ug=Ssc.6325 /len=809
SNOWBALL_027988_st	0.00029105	0.104576	M<L	1.88154	STXBP5L	Ssc_hash_S18553268 BX921919 Sus Scrofa library (scan) Sus scrofa cDNA clone scan0012.j.09 5prim, mRNA sequence /clone=scan0012.j.09 /clone_end=5prime /gb=BX921919 /gi=90232662 /ug=Ssc.7183 /len=757
SNOWBALL_029030_st	0.000565381	0.143168	M>L	-2.01842	IGFBP3	Ssc_hash_S18557310 BX925961 Sus Scrofa library (scan) Sus scrofa cDNA clone scan0019.e.22 5prim, mRNA sequence /clone=scan0019.e.22 /clone_end=5prime /gb=BX925961 /gi=90244388 /ug=Ssc.15588 /len=885
SNOWBALL_029052_st	0.00127837	0.184808	M<L	1.63103	MAP4K3	Ssc_hash_S26728677 AJ964761 KN404_2 Sus scrofa cDNA clone C0007757i12 5prime, mRNA sequence /clone=C0007757i12 /clone_end=5prime /gb=AJ964761 /gi=74381577 /ug=Ssc.16445 /len=789
SNOWBALL_029695_st	9.2184e-05	0.0711531	M<L	2.15713	LIN7C	Ssc_hash_S23768102 1139590 MARC 4PIG Sus scrofa cDNA 5prime, mRNA sequence /clone_end=5prime /gb=DN125721 /gi=59820000 /ug=Ssc.21624 /len=852
SNOWBALL_029978_st	0.000590511	0.143168	M<L	1.34502	PRKCA	Ssc_hash_S18333243 BP460309 full-length enriched swine cDNA library, adult ovary Sus scrofa cDNA clone OVRM10213F11 5prime, mRNA sequence /clone=OVRM10213F11 /clone_end=5prime /gb=BP460309 /gi=40476259 /ug=Ssc.23727 /len=592
SNOWBALL_030498_st	0.00133099	0.187751	M<L	1.63189		Ssc_hash_S19226321 857918 MARC 3PIG Sus scrofa cDNA 5prime, mRNA sequence /clone_end=5prime /gb=CN069464 /gi=45845521 /ug=Ssc.26479 /len=638
SNOWBALL_031128_st	0.00117635	0.183263	M>L	-1.38727		Ssc_hash_S16766342 833846 MARC 3PIG Sus scrofa cDNA 5prime, mRNA sequence /clone_end=5prime /gb=CF363937 /gi=34165060 /ug=Ssc.29714 /len=612
SNOWBALL_032445_st	0.00107305	0.180757	M>L	-1.57704	MKI67	Ssc_hash_S23692998 1099749 MARC 4PIG Sus scrofa cDNA 3prime, mRNA sequence /clone_end=3prime /gb=DN104097 /gi=59777723 /ug=Ssc.38588 /len=837
SNOWBALL_032492_st	0.00108268	0.180757	M>L	-1.46461		Ssc_hash_S34516412 DB786704 full-length enriched swine cDNA library, adult adrenal gland Sus scrofa cDNA clone ADR010058H04 5prime, mRNA sequence /clone=ADR010058H04 /clone_end=5prime /gb=DB786704 /gi=112770748 /ug=Ssc.38933 /len=861
SNOWBALL_033175_st	0.000573872	0.143168	M<L	1.45033	CSNK1G3	Ssc_hash_S6072183 UNL-P-FN-au-b-09-0-UNL.s1 UNL-P-FN Sus scrofa cDNA clone UNL-P-FN-au-b-09-0-UNL 3prime, mRNA sequence /clone=UNL-P-FN-au-b-09-0-UNL /clone_end=3prime /gb=BI181328 /gi=14655737 /ug=Ssc.44380 /len=695
SNOWBALL_033480_st	0.00108185	0.180757	M<L	1.42232	CEBPG	Ssc_hash_S26395877 BW969880 full-length enriched swine cDNA library, adult periphral blood mononuclear cell Sus scrofa cDNA clone PBL010022H02 5prime, mRNA sequence /clone=PBL010022H02 /clone_end=5prime /gb=BW969880 /gi=71953013 /ug=Ssc.46330 /len=884
SNOWBALL_034113_st	0.000566352	0.143168	M>L	-1.28761	WDR4	Ssc_hash_S35327531 SusFleck_BFN_0021_0024_5_pCNS_M20 SusFleck Backfat Normalized Sus scrofa cDNA clone 0021_0024_M20 5prime, mRNA sequence /clone=0021_0024_M20 /clone_end=5prime /gb=DT325923 /gi=116338746 /ug=Ssc.49702 /len=720
SNOWBALL_034219_st	0.000584064	0.143168	M<L	2.68205	GPR126	Ssc_hash_S18293542 BP145267 full-length enriched swine cDNA library, adult ovary Sus scrofa cDNA clone OVRM10021A05 5prime, mRNA sequence /clone=OVRM10021A05 /clone_end=5prime /gb=BP145267 /gi=40394738 /ug=Ssc.51193 /len=695
SNOWBALL_034346_st	0.000198156	0.0981295	M>L	-2.34656	FSTL1	Ssc_hash_S17519017 BX673587 Sus Scrofa library (scac) Sus scrofa cDNA clone scac0037.f.22 5prim, mRNA sequence /clone=scac0037.f.22 /clone_end=5prime /gb=BX673587 /gi=90244633 /ug=Ssc.53794 /len=842
SNOWBALL_034804_st	1.48e-05	0.0493494	M<L	2.12092		Ssc_hash_S27604742 EST-AR119G11 Infected Porcine Thymus cDNA library Sus scrofa cDNA clone AR119G11, mRNA sequence /clone=AR119G11 /gb=DV230069 /gi=77600691 /ug=Ssc.56927 /len=736
SNOWBALL_035029_st	0.00109826	0.180757	M<L	1.74116	TRAPPC2L	Ssc_hash_S26390532 BW956903 full-length enriched swine cDNA library, adult alveolar macrophage Sus scrofa cDNA clone AMP010025H02 5prime, mRNA sequence /clone=AMP010025H02 /clone_end=5prime /gb=BW956903 /gi=71967934 /ug=Ssc.59377 /len=694
SNOWBALL_035298_st	0.000778285	0.16589	M<L	1.66713	BACE1	Ssc_hash_S40338097 rnco1916b_g4.y1 nco Sus scrofa cDNA 5prime, mRNA sequence /clone_end=5prime /gb=EW432704 /gi=182777110 /ug=Ssc.60939 /len=607
SNOWBALL_035425_st	0.0010908	0.180757	M<L	1.67127	SNRK	Ssc_hash_S6074762 UNL-P-FN-ck-e-11-0-UNL.s1 UNL-P-FN Sus scrofa cDNA clone UNL-P-FN-ck-e-11-0-UNL 3prime, mRNA sequence /clone=UNL-P-FN-ck-e-11-0-UNL /clone_end=3prime /gb=BI184303 /gi=14658712 /ug=Ssc.61487 /len=769
SNOWBALL_036510_st	0.000707357	0.156798	M<L	1.81759		Ssc_hash_S40025052 reje19b_n23.y1 eje Sus scrofa cDNA 5prime, mRNA sequence /clone_end=5prime /gb=EW119961 /gi=182512366 /ug=Ssc.67239 /len=552
SNOWBALL_036878_st	0.00107683	0.180757	M>L	-1.63418	ANTXR1	Ssc_hash_S18387794 939253 MARC 4PIG Sus scrofa cDNA 5prime, mRNA sequence /clone_end=5prime /gb=CK467907 /gi=40839184 /ug=Ssc.70366 /len=867
SNOWBALL_036897_st	0.00124114	0.183539	M<L	1.52536	FAM135A	Ssc_hash_S18549545 BX918196 Sus Scrofa library (scan) Sus scrofa cDNA clone scan0036.k.16 5prim, mRNA sequence /clone=scan0036.k.16 /clone_end=5prime /gb=BX918196 /gi=90228746 /ug=Ssc.70510 /len=893
SNOWBALL_037015_st	0.00057624	0.143168	M>L	-1.56954	WISP1	Ssc_hash_S18552260 BX920911 Sus Scrofa library (scan) Sus scrofa cDNA clone scan0004.m.18 5prim, mRNA sequence /clone=scan0004.m.18 /clone_end=5prime /gb=BX920911 /gi=90228545 /ug=Ssc.72515 /len=863
SNOWBALL_038259_st	0.00107536	0.180757	M<L	1.73145	ZNF507	IowaPorcineAssembly_v1_Clusters
SNOWBALL_039597_st	0.00144869	0.196331	M<L	1.28952	PRKCA	IowaPorcineAssembly_v1_Clusters
SNOWBALL_040165_st	0.00110879	0.180757	M<L	2.01327	C10orf118	IowaPorcineAssembly_v1_Clusters
SNOWBALL_041341_st	0.000886196	0.169765	M<L	1.66771		IowaPorcineAssembly_v1_Clusters
SNOWBALL_041762_st	0.00129307	0.18552	M<L	1.69479		IowaPorcineAssembly_v1_Clusters
SNOWBALL_041783_st	0.000278554	0.10291	M<L	1.83033	Abca5	IowaPorcineAssembly_v1_Clusters
SNOWBALL_042808_st	0.000317539	0.104576	M<L	1.74915	TFCP2L1	IowaPorcineAssembly_v1_Clusters
SNOWBALL_043349_st	0.000503806	0.136281	M>L	-1.70786	COLEC12	IowaPorcineAssembly_v1_Clusters
SNOWBALL_043678_st	2.38e-05	0.055402	M<L	1.56242		IowaPorcineAssembly_v1_Clusters
SNOWBALL_044823_st	0.0012215	0.183263	M<L	3.30675		IowaPorcineAssembly_v1_Clusters
SNOWBALL_045731_st	0.00124594	0.183539	M<L	3.53757	CYP24A1	IowaPorcineAssembly_v1_Clusters
SNOWBALL_046577_st	0.000656678	0.149869	M<L	1.53709		IowaPorcineAssembly_v1_Clusters
SNOWBALL_046942_st	0.000869815	0.169765	M<L	1.46997		IowaPorcineAssembly_v1_Clusters
SNOWBALL_047256_st	0.000269356	0.10291	M<L	1.7093	ROCK2	IowaPorcineAssembly_v1_Clusters
SNOWBALL_000113_st	0.000765243	0.158163	H>L	-1.59827	ENG	endoglin
SNOWBALL_000478_st	7.71e-07	0.00580924	H<L	7.68625	CYP24A1	25-hydroxyvitamin D3-24-hydroxylase
SNOWBALL_000713_st	0.000613426	0.157341	H>L	-1.75167	SLC39A4	Solute carrier family 39 member 4
SNOWBALL_000955_st	0.00109381	0.171673	H>L	-1.47222	VWF	von Willebrand factor
SNOWBALL_001552_st	0.000156581	0.112428	H>L	-2.37287	DGAT2	diacylglycerol O-acyltransferase homolog 2 (mouse)
SNOWBALL_002151_st	7.45e-06	0.0331507	H<L	2.00792	UST	uronyl-2-sulfotransferase [Source:HGNC Symbol;Acc:17223]
SNOWBALL_002190_st	0.00144663	0.197547	H<L	2.37834	GPR126	G protein-coupled receptor 126 [Source:HGNC Symbol;Acc:13841]
SNOWBALL_002247_st	0.000509376	0.152379	H<L	1.31641	UBE2J1	ubiquitin-conjugating enzyme E2, J1 [Source:RefSeq peptide;Acc:NP_001070687]
SNOWBALL_002602_st	0.000875004	0.162032	H<L	1.52831	TMEM30A	transmembrane protein 30A [Source:HGNC Symbol;Acc:16667]
SNOWBALL_002660_st	0.000410585	0.152379	H<L	1.60998	MYO5C	myosin VC [Source:HGNC Symbol;Acc:7604]
SNOWBALL_002683_st	2.05e-05	0.0651275	H<L	1.77162	CER1	cerberus 1, cysteine knot superfamily, homolog (Xenopus laevis) [Source:HGNC Symbol;Acc:1862]
SNOWBALL_002806_st	0.000270765	0.138904	H<L	1.96651	GLCE	glucuronic acid epimerase [Source:HGNC Symbol;Acc:17855]
SNOWBALL_002937_st	0.000864783	0.161755	H>L	-1.56921	TEK	---
SNOWBALL_002951_st	0.000285088	0.138904	H<L	1.50476	GCH1	GTP cyclohydrolase 1 [Source:HGNC Symbol;Acc:4193]
SNOWBALL_002955_st	0.000498833	0.152379	H>L	-1.40106		---
SNOWBALL_003396_st	0.0002895	0.138904	H>L	-1.72523	ABCA1	ATP-binding cassette, sub-family A (ABC1), member 1 [Source:HGNC Symbol;Acc:29]
SNOWBALL_003401_st	0.00110597	0.171673	H>L	-1.44166	MAMDC4	MAM domain containing 4 [Source:HGNC Symbol;Acc:24083]
SNOWBALL_003630_st	0.000114882	0.0983507	H<L	1.75685	GNE	glucosamine (UDP-N-acetyl)-2-epimerase/N-acetylmannosamine kinase [Source:HGNC Symbol;Acc:23657]
SNOWBALL_003765_x_st	0.00116872	0.17766	H<L	1.466	RPS6	---
SNOWBALL_003859_st	0.000177116	0.123199	H>L	-2.72836	COL15A1	collagen, type XV, alpha 1 [Source:HGNC Symbol;Acc:2192]
SNOWBALL_004072_st	0.000555623	0.152379	H>L	-1.37169	RUSC2	RUN and SH3 domain containing 2 [Source:HGNC Symbol;Acc:23625]
SNOWBALL_004316_st	0.000670897	0.158163	H>L	-1.37247	ZCWPW1	zinc finger, CW type with PWWP domain 1 [Source:HGNC Symbol;Acc:23486]
SNOWBALL_005040_st	0.00148533	0.197972	H<L	3.74321	PLB1	phospholipase B1 [Source:HGNC Symbol;Acc:30041]
SNOWBALL_005152_s_st	0.00103703	0.171673	H<L	1.93821	ANXA4	annexin A4 [Source:HGNC Symbol;Acc:542]
SNOWBALL_005215_st	0.000281055	0.138904	H<L	1.68301	GFPT1	glutamine--fructose-6-phosphate transaminase 1 [Source:HGNC Symbol;Acc:4241]
SNOWBALL_005356_st	0.00119239	0.178354	H<L	1.55617	ANXA4	annexin A4 [Source:HGNC Symbol;Acc:542]
SNOWBALL_005433_s_st	7.35e-05	0.0905521	H>L	-1.44676	EPAS1	endothelial PAS domain protein 1 [Source:HGNC Symbol;Acc:3374]
SNOWBALL_005799_s_st	0.000373886	0.152379	H<L	1.99988	HENMT1	---
SNOWBALL_005855_st	0.000257047	0.138904	H>L	-5.03614	AQP10	aquaporin 10 [Source:HGNC Symbol;Acc:16029]
SNOWBALL_005884_st	0.000487928	0.152379	H<L	1.81236	C1orf156	UPF0558 protein C1orf156 (Arsenic-transactivated protein 2)(AsTP2) [Source:UniProtKB/Swiss-Prot;Acc:O95568]
SNOWBALL_006003_st	0.00106863	0.171673	H<L	1.52986	C1orf112	Uncharacterized protein C1orf112 [Source:UniProtKB/Swiss-Prot;Acc:Q9NSG2]
SNOWBALL_006015_st	0.000354782	0.152379	H>L	-1.62932	ATP8B2	ATPase, class I, type 8B, member 2 [Source:HGNC Symbol;Acc:13534]
SNOWBALL_006314_st	0.000261785	0.138904	H<L	1.64608	C1orf59	UPF0486 protein C1orf59 [Source:UniProtKB/Swiss-Prot;Acc:Q5T8I9]
SNOWBALL_006344_st	4.2859e-05	0.0794986	H<L	1.68045	CLCA1	chloride channel accessory 1 [Source:HGNC Symbol;Acc:2015]
SNOWBALL_006648_s_st	0.000755138	0.158163	H<L	1.74427	CLCA1	chloride channel accessory 1 [Source:HGNC Symbol;Acc:2015]
SNOWBALL_006703_st	0.000843073	0.159031	H>L	-1.94815	FBLN1	fibulin 1 [Source:HGNC Symbol;Acc:3600]
SNOWBALL_006848_st	0.000728632	0.158163	H>L	-1.77574	TIMP3	TIMP metallopeptidase inhibitor 3 [Source:HGNC Symbol;Acc:11822]
SNOWBALL_007256_st	6.29e-05	0.0905521	H<L	1.59528	XRCC6BP1	XRCC6 binding protein 1 [Source:HGNC Symbol;Acc:29452]
SNOWBALL_007262_st	0.000962095	0.16996	H>L	-1.74909	GABARAPL1	---
SNOWBALL_007269_s_st	0.0010808	0.171673	H>L	-1.8509	C1R	complement component 1, r subcomponent [Source:HGNC Symbol;Acc:1246]
SNOWBALL_007288_st	0.000657807	0.15744	H>L	-1.59916	HEBP1	heme binding protein 1 [Source:HGNC Symbol;Acc:17176]
SNOWBALL_007322_s_st	0.000244416	0.138904	H>L	-3.07538	C1S	complement component 1, s subcomponent [Source:HGNC Symbol;Acc:1247]
SNOWBALL_007363_st	0.000454315	0.152379	H>L	-1.52182	KCNJ8	potassium inwardly-rectifying channel, subfamily J, member 8 [Source:HGNC Symbol;Acc:6269]
SNOWBALL_007429_st	0.000327461	0.148752	H<L	2.00272	PDE3A	phosphodiesterase 3A, cGMP-inhibited [Source:HGNC Symbol;Acc:8778]
SNOWBALL_007640_st	0.00138226	0.191101	H<L	3.35476	CPNE8	copine VIII [Source:HGNC Symbol;Acc:23498]
SNOWBALL_007940_st	0.000638264	0.157341	H>L	-1.37027	FAM65A	family with sequence similarity 65, member A [Source:HGNC Symbol;Acc:25836]
SNOWBALL_008178_s_st	0.000103725	0.0923511	H>L	-2.20261	MMP2	matrix metallopeptidase 2 (gelatinase A, 72kDa gelatinase, 72kDa type IV collagenase) [Source:HGNC Symbol;Acc:7166]
SNOWBALL_008250_st	9.36e-05	0.0905552	H>L	-1.46515		---
SNOWBALL_008697_st	0.00150301	0.199136	H>L	-1.69972	C1QC	complement component 1, q subcomponent, C chain [Source:HGNC Symbol;Acc:1245]
SNOWBALL_008804_st	0.000565993	0.152379	H>L	-1.81363	C1QB	Complement C1qB Fragment [Source:UniProtKB/TrEMBL;Acc:Q69DL4]
SNOWBALL_008873_st	0.000327058	0.148752	H<L	1.36421	TWSG1	twisted gastrulation homolog 1 (Drosophila) [Source:HGNC Symbol;Acc:12429]
SNOWBALL_008878_st	0.000696324	0.158163	H<L	1.91018	LPHN2	latrophilin 2 [Source:HGNC Symbol;Acc:18582]
SNOWBALL_009008_s_st	0.000379919	0.152379	H>L	-1.86299	C1QB	Complement C1qB Fragment [Source:UniProtKB/TrEMBL;Acc:Q69DL4]
SNOWBALL_009028_st	0.000491478	0.152379	H>L	-1.70928	C1QA	Complement C1q subcomponent subunit A Precursor [Source:UniProtKB/Swiss-Prot;Acc:Q69DL0]
SNOWBALL_009033_s_st	1.64e-06	0.0091207	H>L	-1.70972	DHRS3	dehydrogenase/reductase (SDR family) member 3 [Source:HGNC Symbol;Acc:17693]
SNOWBALL_009202_st	0.000890278	0.162429	H>L	-1.58201	GPR177	wntless homolog (Drosophila) [Source:HGNC Symbol;Acc:30238]
SNOWBALL_009356_st	0.000569548	0.152379	H>L	-1.35003	SLC9A1	solute carrier family 9 (sodium/hydrogen exchanger), member 1 [Source:HGNC Symbol;Acc:11071]
SNOWBALL_009542_st	0.000831368	0.158163	H<L	1.62957	LPCAT3	lysophosphatidylcholine acyltransferase 3 [Source:HGNC Symbol;Acc:30244]
SNOWBALL_010052_s_st	8.39e-05	0.0905521	H>L	-2.16689	KLHDC3	kelch domain containing 3 [Source:HGNC Symbol;Acc:20704]
SNOWBALL_010094_s_st	0.000749551	0.158163	H>L	-1.2713	DAAM2	dishevelled associated activator of morphogenesis 2 [Source:HGNC Symbol;Acc:18143]
SNOWBALL_010715_s_st	3.9e-05	0.079143	H>L	-1.79162	CLEC14A	---
SNOWBALL_011351_st	0.00109944	0.171673	H<L	1.75081	PGM2	phosphoglucomutase 2 [Source:HGNC Symbol;Acc:8906]
SNOWBALL_012220_st	0.000134417	0.106855	H>L	-1.96634	SERPINH1	serpin peptidase inhibitor, clade H (heat shock protein 47), member 1, (collagen binding protein 1) [Source:HGNC Symbol;Acc:1546]
SNOWBALL_012442_st	0.000810359	0.158163	H>L	-1.60846	CADM1	---
SNOWBALL_012472_st	0.000196947	0.125251	H>L	-1.57008	CADM1	---
SNOWBALL_012538_st	0.00100596	0.171673	H>L	-2.24928	COL1A2	collagen, type I, alpha 2 [Source:HGNC Symbol;Acc:2198]
SNOWBALL_013350_st	0.000398202	0.152379	H>L	-1.45579	NAV1	---
SNOWBALL_013756_s_st	0.000348965	0.152379	H>L	-1.41145	FLT1	fms-related tyrosine kinase 1 (vascular endothelial growth factor/vascular permeability factor receptor) [Source:HGNC Symbol;Acc:3763]
SNOWBALL_013999_st	0.00105804	0.171673	H>L	-2.33652	EDNRB	Endothelin B receptor Precursor (ET-B)(Endothelin receptor non-selective type) [Source:UniProtKB/Swiss-Prot;Acc:P35463]
SNOWBALL_014177_s_st	0.000102999	0.0923511	H>L	-1.82964	CYGB	Cytoglobin (Histoglobin)(HGb)(Stellate cell activation-associated protein) [Source:UniProtKB/Swiss-Prot;Acc:Q8WWM9]
SNOWBALL_014391_st	0.000122717	0.101167	H>L	-1.46808	MRC2	mannose receptor, C type 2 [Source:HGNC Symbol;Acc:16875]
SNOWBALL_014821_s_st	0.00145657	0.19769	H>L	-1.46512	NTN1	netrin 1 [Source:HGNC Symbol;Acc:8029]
SNOWBALL_015156_st	0.000941737	0.16996	H>L	-2.00768	COL6A4P1	---
SNOWBALL_015199_st	0.000697026	0.158163	H<L	1.40132	NGLY1	N-glycanase 1 [Source:HGNC Symbol;Acc:17646]
SNOWBALL_015221_st	0.00126354	0.180286	H>L	-1.36494	TGFBR2	---
SNOWBALL_015490_st	0.000636602	0.157341	H<L	1.67956	PLSCR4	phospholipid scramblase 4 [Source:HGNC Symbol;Acc:16497]
SNOWBALL_015783_s_st	0.000978484	0.170154	H<L	1.40123	PLA1A	---
SNOWBALL_015881_st	0.00081168	0.158163	H<L	2.41618	ABCC1	---
SNOWBALL_016300_s_st	0.000828472	0.158163	H>L	-2.07313	RHOBTB2	Rho-related BTB domain containing 2 [Source:HGNC Symbol;Acc:18756]
SNOWBALL_016832_st	0.000420376	0.152379	H>L	-1.48593	NID1	nidogen 1 [Source:HGNC Symbol;Acc:7821]
SNOWBALL_016949_st	6.76e-05	0.0905521	H>L	-2.09583	ACTA2	actin, alpha 2, smooth muscle, aorta [Source:HGNC Symbol;Acc:130]
SNOWBALL_017261_st	0.00135194	0.18926	H<L	1.65565	KCNMA1	potassium large conductance calcium-activated channel, subfamily M, alpha member 1 [Source:HGNC Symbol;Acc:6284]
SNOWBALL_017329_st	0.000772103	0.158163	H>L	-3.67581	CYP2C19	Cytochrome P450 2C32 Fragment [Source:UniProtKB/TrEMBL;Acc:Q28971]
SNOWBALL_017447_st	0.000633613	0.157341	H>L	-1.60501	PLAU	plasminogen activator, urokinase [Source:HGNC Symbol;Acc:9052]
SNOWBALL_017550_s_st	0.00125939	0.180286	H<L	1.62763	SNORD98	Small Nucleolar RNA SNORD98 [Source: RFAM;Acc:RF00607]
SNOWBALL_017820_st	0.000677061	0.158163	H<L	1.33798	UBXN8	UBX domain protein 8 [Source:HGNC Symbol;Acc:30307]
SNOWBALL_017867_st	0.000632397	0.157341	H<L	1.55116	GSR	glutathione reductase [Source:HGNC Symbol;Acc:4623]
SNOWBALL_017889_st	0.000564234	0.152379	H<L	2.79362	GCG	glucagon [Source:HGNC Symbol;Acc:4191]
SNOWBALL_018013_s_st	0.000447988	0.152379	H>L	-2.44888	FN1	fibronectin 1 [Source:HGNC Symbol;Acc:3778]
SNOWBALL_018092_st	0.000460709	0.152379	H<L	1.61291	C2orf88	UPF0733 protein C2orf88 [Source:UniProtKB/Swiss-Prot;Acc:Q9BSF0]
SNOWBALL_018192_st	0.000526538	0.152379	H>L	-2.27987	FN1	fibronectin 1 [Source:HGNC Symbol;Acc:3778]
SNOWBALL_018768_st	0.00101836	0.171673	H>L	-1.57642	SLIT3	slit homolog 3 (Drosophila) [Source:HGNC Symbol;Acc:11087]
SNOWBALL_018774_st	0.00050272	0.152379	H>L	-2.08112	SPARC	---
SNOWBALL_018857_st	0.000703723	0.158163	H>L	-2.07562	SPARC	SPARC Precursor (Secreted protein acidic and rich in cysteine)(Osteonectin)(ON)(Basement-membrane protein 40)(BM-40) [Source:UniProtKB/Swiss-Prot;Acc:P20112]
SNOWBALL_018970_s_st	0.00136128	0.189376	H<L	1.59132	VPS37A	vacuolar protein sorting 37 homolog A (S. cerevisiae) [Source:HGNC Symbol;Acc:24928]
SNOWBALL_019057_s_st	0.000782804	0.158163	H>L	-1.53794	CST3	Cystatin C [Source:UniProtKB/TrEMBL;Acc:Q0Z8R0]
SNOWBALL_019195_s_st	0.00146906	0.197972	H>L	-1.45928	MYL9	Myosin regulatory light polypeptide 9 (Myosin regulatory light chain 9)(Myosin regulatory light chain 2, smooth muscle isoform)(LC20) [Source:UniProtKB/Swiss-Prot;Acc:P29269]
SNOWBALL_019509_st	0.000795025	0.158163	H<L	3.28898	PI3	peptidase inhibitor 3, skin-derived [Source:HGNC Symbol;Acc:8947]
SNOWBALL_019596_st	0.00112566	0.172798	H>L	-1.80135	TMEM176B	transmembrane protein 176B [Source:HGNC Symbol;Acc:29596]
SNOWBALL_019601_st	3.4e-05	0.079143	H>L	-2.20671	TMEM176A	transmembrane protein 176A [Source:HGNC Symbol;Acc:24930]
SNOWBALL_019804_st	0.000575052	0.152379	H>L	-1.41336	Ftl1	---
SNOWBALL_020201_s_st	0.000971187	0.170154	H>L	-1.76422	GDPD2	glycerophosphodiester phosphodiesterase domain containing 2 [Source:HGNC Symbol;Acc:25974]
SNOWBALL_020349_st	0.000457988	0.152379	H<L	1.99445	SATL1	spermidine/spermine N1-acetyl transferase-like 1 [Source:HGNC Symbol;Acc:27992]
SNOWBALL_020457_s_st	0.000230322	0.138904	H>L	-1.87861	MXRA5	matrix-remodelling associated 5 [Source:HGNC Symbol;Acc:7539]
SNOWBALL_020719_s_st	0.00104672	0.171673	H>L	-1.55176	TSC22D3	TSC22 domain family protein 3 (Glucocorticoid-induced leucine zipper protein)(Delta sleep-inducing peptide immunoreactor)(DSIP-immunoreactive peptide)(DIP protein) [Source:UniProtKB/Swiss-Prot;Acc:P80220]
SNOWBALL_020762_s_st	0.000431696	0.152379	H>L	-1.53028	MXRA5	matrix-remodelling associated 5 [Source:HGNC Symbol;Acc:7539]
SNOWBALL_021024_s_st	0.00120491	0.178615	H>L	-1.63625	CD74	Sus scrofa CD74 antigen (CD74), mRNA
SNOWBALL_021088_s_st	0.000473105	0.152379	H>L	-2.86839	CYP3A7	Sus scrofa cytochrome P450 3A29 (CYP3A29), mRNA
SNOWBALL_021311_st	0.00129618	0.182602	H>L	-1.55769	PFN2	Sus scrofa mRNA, clone:UTR010101F08, expressed in uterus
SNOWBALL_021427_st	7.9269e-05	0.0905521	H<L	3.08205	GPR126	Sus scrofa mRNA, clone:LVRM10164C03, expressed in liver
SNOWBALL_021812_x_st	0.00119391	0.178354	H>L	-3.12368		Sus scrofa mRNA, clone:TCH010066G02, expressed in trachea
SNOWBALL_022815_s_st	0.0007881	0.158163	H>L	-1.4994	STIM1	Sus scrofa STIM1 mRNA for stromal interaction molecule 1, partial cds
SNOWBALL_022834_st	0.000819889	0.158163	H<L	2.46927		Sus scrofa chemokine ligand 26-like protein (LOC780409), mRNA
SNOWBALL_022893_st	0.000196611	0.125251	H>L	-2.35216	DGAT2	Sus scrofa diacylglycerol O-acyltransferase-like protein 2 mRNA, complete cds
SNOWBALL_023133_st	0.000880821	0.162032	H>L	-1.4805	AGPAT3	Sus scrofa 1-acylglycerol-3-phosphate O-acyltransferase 3 (AGPAT3) mRNA, complete cds
SNOWBALL_023189_s_st	9.23e-06	0.0342414	H>L	-2.62783	ACTA2	Sus scrofa actin mRNA, partial cds
SNOWBALL_023365_s_st	0.000152924	0.112428	H>L	-3.30172	CYP3A7	Sus scrofa breed Bama miniature cytochrome P450 CYP3A mRNA, complete cds
SNOWBALL_023514_st	0.000253955	0.138904	H<L	1.60467	GPC4	PREDICTED: Sus scrofa similar to glypican 4 (LOC100156029), mRNA
SNOWBALL_023718_st	0.00110965	0.171673	H<L	1.5044	EIF2S2	PREDICTED: Sus scrofa similar to Eukaryotic translation initiation factor 2, subunit 2 beta, 38kDa (LOC100155889), mRNA
SNOWBALL_024014_st	0.00148461	0.197972	H<L	1.94747	SATB2	PREDICTED: Sus scrofa similar to DNA-binding protein SATB2 (Special AT-rich sequence-binding protein 2) (LOC100155877), mRNA
SNOWBALL_024471_s_st	0.00128504	0.182186	H>L	-1.54844	PRF1	PREDICTED: Sus scrofa perforin 1 (PRF1), mRNA
SNOWBALL_025350_st	0.000556015	0.152379	H>L	-1.42811	ZCCHC24	Sus scrofa mRNA, clone:SPL010015G07, expressed in spleen
SNOWBALL_026004_s_st	3.91e-05	0.079143	H>L	-4.35626	CYP3A7	Sus scrofa mRNA, clone:LVR010017F03, expressed in liver
SNOWBALL_026222_st	0.000522964	0.152379	H>L	-1.45803	B3GNT9	Sus scrofa mRNA, clone:OVRM10049C06, expressed in ovary
SNOWBALL_026316_st	7.83e-07	0.00580924	H>L	-5.73344		Sus scrofa mRNA, clone:ITT010055G01, expressed in intestine
SNOWBALL_026351_st	0.00122499	0.179386	H<L	1.66172	BTBD9	Sus scrofa mRNA, clone:TCH010001H09, expressed in trachea
SNOWBALL_026438_st	0.000791047	0.158163	H>L	-1.6305	PLVAP	Sus scrofa mRNA, clone:SPL010071F07, expressed in spleen
SNOWBALL_026603_st	8.61e-05	0.0905521	H>L	-1.92813	COL6A1	Sus scrofa COL6A1 mRNA fortype VI collagen alpha-1 chain, partial cds, N-terminal domain
SNOWBALL_027496_st	0.000148424	0.112428	H<L	2.00781		Ssc_hash_S40494534 rssp12_p18.y1 ssp Sus scrofa cDNA 5prime, mRNA sequence /clone_end=5prime /gb=EW589140 /gi=183122217 /ug=Ssc.3509 /len=599
SNOWBALL_027502_st	0.000281622	0.138904	H<L	1.55785		Ssc_hash_S6014942 361810 MARC 1PIG Sus scrofa cDNA 5prime, mRNA sequence /clone_end=5prime /gb=BI338135 /gi=15031418 /ti=448060749 /ug=Ssc.3553 /len=537
SNOWBALL_027778_st	0.00052175	0.152379	H>L	-2.06642	NID1	Ssc_hash_S19542061 946932 MARC 4PIG Sus scrofa cDNA 5prime, mRNA sequence /clone_end=5prime /gb=CN158157 /gi=46172587 /ug=Ssc.5587 /len=902
SNOWBALL_028361_st	0.000775921	0.158163	H<L	1.32201	UNC13B	Ssc_hash_S18554435 BX923086 Sus Scrofa library (scan) Sus scrofa cDNA clone scan0017.e.05 5prim, mRNA sequence /clone=scan0017.e.05 /clone_end=5prime /gb=BX923086 /gi=117784404 /ug=Ssc.9797 /len=860
SNOWBALL_028706_st	0.000561656	0.152379	H>L	-1.64268	PLXNA1	Ssc_hash_S17517489 BX672058 Sus Scrofa library (scac) Sus scrofa cDNA clone scac0035.p.24 5prim, mRNA sequence /clone=scac0035.p.24 /clone_end=5prime /gb=BX672058 /gi=90233674 /ug=Ssc.12817 /len=747
SNOWBALL_029030_st	0.00111062	0.171673	H>L	-1.88906	IGFBP3	Ssc_hash_S18557310 BX925961 Sus Scrofa library (scan) Sus scrofa cDNA clone scan0019.e.22 5prim, mRNA sequence /clone=scan0019.e.22 /clone_end=5prime /gb=BX925961 /gi=90244388 /ug=Ssc.15588 /len=885
SNOWBALL_029151_st	0.00108258	0.171673	H>L	-1.45163	ADCYAP1R1	Ssc_hash_S18557126 BX925777 Sus Scrofa library (scan) Sus scrofa cDNA clone scan0021.n.23 5prim, mRNA sequence /clone=scan0021.n.23 /clone_end=5prime /gb=BX925777 /gi=90243211 /ug=Ssc.17736 /len=877
SNOWBALL_029666_st	0.00125597	0.180286	H>L	-1.49387	PHOSPHO1	Ssc_hash_S26402741 BW970181 full-length enriched swine cDNA library, adult periphral blood mononuclear cell Sus scrofa cDNA clone PBL010035G06 5prime, mRNA sequence /clone=PBL010035G06 /clone_end=5prime /gb=BW970181 /gi=71962368 /ug=Ssc.21383 /len=858
SNOWBALL_029978_st	0.000820946	0.158163	H<L	1.31967	PRKCA	Ssc_hash_S18333243 BP460309 full-length enriched swine cDNA library, adult ovary Sus scrofa cDNA clone OVRM10213F11 5prime, mRNA sequence /clone=OVRM10213F11 /clone_end=5prime /gb=BP460309 /gi=40476259 /ug=Ssc.23727 /len=592
SNOWBALL_030715_st	0.000954779	0.16996	H<L	1.45154	EPT1	Ssc_hash_S19550982 999216 MARC 4PIG Sus scrofa cDNA 3prime, mRNA sequence /clone_end=3prime /gb=CN167111 /gi=46181541 /ug=Ssc.27288 /len=851
SNOWBALL_031483_st	0.000807873	0.158163	H<L	3.06096		Ssc_hash_S31101831 1497154 MARC 3PIG Sus scrofa cDNA 5prime, mRNA sequence /clone_end=5prime /gb=DY405669 /gi=87206972 /ug=Ssc.33464 /len=696
SNOWBALL_031971_st	0.00123713	0.179979	H<L	2.86129	CPNE8	Ssc_hash_S26723547 AJ959631 KN404_2 Sus scrofa cDNA clone C0007760a04 5prime, mRNA sequence /clone=C0007760a04 /clone_end=5prime /gb=AJ959631 /gi=74376447 /ug=Ssc.35979 /len=819
SNOWBALL_032499_st	0.000280864	0.138904	H>L	-1.43772	RNF43	Ssc_hash_S17525904 BX675045 Sus Scrofa library (scac) Sus scrofa cDNA clone scac0039.k.24 5prim, mRNA sequence /clone=scac0039.k.24 /clone_end=5prime /gb=BX675045 /gi=90233324 /ug=Ssc.39004 /len=754
SNOWBALL_032545_st	0.00104744	0.171673	H>L	-1.41099	RNF157	Ssc_hash_S22274398 CJ010759 full-length enriched swine cDNA library, adult mesenteric lymph node Sus scrofa cDNA clone MLN01A120040 5prime, mRNA sequence /clone=MLN01A120040 /clone_end=5prime /gb=CJ010759 /gi=54503897 /ug=Ssc.39607 /len=649
SNOWBALL_033152_st	0.00070702	0.158163	H<L	2.11057	NEDD4	Ssc_hash_S18553939 BX922590 Sus Scrofa library (scan) Sus scrofa cDNA clone scan0018.n.01 5prim, mRNA sequence /clone=scan0018.n.01 /clone_end=5prime /gb=BX922590 /gi=90239725 /ug=Ssc.44267 /len=872
SNOWBALL_033160_st	4.23e-07	0.00580924	H<L	2.66585	UST	Ssc_hash_S23776779 999606 MARC 4PIG Sus scrofa cDNA 5prime, mRNA sequence /clone_end=5prime /gb=DN134398 /gi=59828715 /ug=Ssc.44295 /len=902
SNOWBALL_034219_st	6.39e-05	0.0905521	H<L	3.10502	GPR126	Ssc_hash_S18293542 BP145267 full-length enriched swine cDNA library, adult ovary Sus scrofa cDNA clone OVRM10021A05 5prime, mRNA sequence /clone=OVRM10021A05 /clone_end=5prime /gb=BP145267 /gi=40394738 /ug=Ssc.51193 /len=695
SNOWBALL_034230_st	0.000953595	0.16996	H<L	1.73927	ANO6	Ssc_hash_S23771494 1143237 MARC 4PIG Sus scrofa cDNA 3prime, mRNA sequence /clone_end=3prime /gb=DN129113 /gi=59823392 /ug=Ssc.51303 /len=742
SNOWBALL_034231_st	0.0011733	0.17766	H<L	3.19079	DIAPH3	Ssc_hash_S20945429 AJ657152 KN277 Sus scrofa cDNA clone C0005196_C15, mRNA sequence /clone=C0005196_C15 /gb=AJ657152 /gi=49341184 /ug=Ssc.51305 /len=659
SNOWBALL_034269_st	0.000643258	0.157341	H<L	1.53329	BC021785	Ssc_hash_S18382360 933317 MARC 4PIG Sus scrofa cDNA 3prime, mRNA sequence /clone_end=3prime /gb=CK462513 /gi=40833794 /ug=Ssc.52079 /len=840
SNOWBALL_034346_st	0.000814522	0.158163	H>L	-2.07287	FSTL1	Ssc_hash_S17519017 BX673587 Sus Scrofa library (scac) Sus scrofa cDNA clone scac0037.f.22 5prim, mRNA sequence /clone=scac0037.f.22 /clone_end=5prime /gb=BX673587 /gi=90244633 /ug=Ssc.53794 /len=842
SNOWBALL_035060_st	0.00103312	0.171673	H>L	-2.66794	AQP10	Ssc_hash_S31124719 1552952 MARC 3PIG Sus scrofa cDNA 5prime, mRNA sequence /clone_end=5prime /gb=DY428557 /gi=87229860 /ug=Ssc.59694 /len=648
SNOWBALL_035791_st	0.000509898	0.152379	H<L	1.60426	CD3D	Ssc_hash_S40120159 rfty519b_f19.y1 fty Sus scrofa cDNA 5prime, mRNA sequence /clone_end=5prime /gb=EW215066 /gi=182489690 /ug=Ssc.63088 /len=666
SNOWBALL_037183_st	0.000185549	0.125154	H>L	-1.38631	OLFML1	Ssc_hash_S40008085 reep25c_k2.y1 eep Sus scrofa cDNA 5prime, mRNA sequence /clone_end=5prime /gb=EW102994 /gi=181266027 /ug=Ssc.74468 /len=630
SNOWBALL_040025_st	0.000468893	0.152379	H<L	1.3232	PRKCA	IowaPorcineAssembly_v1_Clusters
SNOWBALL_040027_st	0.000447935	0.152379	H<L	1.4327	PRKCA	IowaPorcineAssembly_v1_Clusters
SNOWBALL_040131_st	0.000652872	0.15744	H<L	1.60036	E2F3	IowaPorcineAssembly_v1_Clusters
SNOWBALL_041412_st	0.000293301	0.138904	H>L	-1.43858		IowaPorcineAssembly_v1_Clusters
SNOWBALL_041624_st	8.95e-05	0.0905521	H<L	1.71362		IowaPorcineAssembly_v1_Clusters
SNOWBALL_041762_st	0.000523525	0.152379	H<L	1.73977		IowaPorcineAssembly_v1_Clusters
SNOWBALL_041783_st	0.000612783	0.157341	H<L	1.72448	Abca5	IowaPorcineAssembly_v1_Clusters
SNOWBALL_041892_st	0.00142788	0.196189	H<L	1.8469		IowaPorcineAssembly_v1_Clusters
SNOWBALL_042639_st	3.09e-05	0.079143	H>L	-1.97356		IowaPorcineAssembly_v1_Clusters
SNOWBALL_043081_st	6.0863e-05	0.0905521	H>L	-1.68771	STEAP1	IowaPorcineAssembly_v1_Clusters
SNOWBALL_043349_st	0.0012117	0.178615	H>L	-1.60924	COLEC12	IowaPorcineAssembly_v1_Clusters
SNOWBALL_043903_st	0.000476354	0.152379	H<L	1.72302		IowaPorcineAssembly_v1_Clusters
SNOWBALL_045731_st	0.000513075	0.152379	H<L	3.75707	CYP24A1	IowaPorcineAssembly_v1_Clusters
SNOWBALL_046133_st	0.000561193	0.152379	H>L	-1.54494		IowaPorcineAssembly_v1_Clusters
SNOWBALL_046563_st	0.000988985	0.170647	H<L	1.67533		IowaPorcineAssembly_v1_Clusters
SNOWBALL_047332_st	7.68e-05	0.0905521	H<L	1.53802	LRRC1	IowaPorcineAssembly_v1_Clusters

## Sheet: Colon
Probe-sets showing altered mRNA abundances between dietary groups in colon
Probe_Set_ID	p value	q value	Expression	FC	Gene symbol	Gene title
SNOWBALL_006192_st	2.35e-05	0.144005	H>M	-1.52737	GNRHR2	gonadotropin-releasing hormone (type 2) receptor 2
SNOWBALL_007324_st	1.62e-07	0.00463534	H<M	1.59134	A2ML1	alpha-2-macroglobulin-like 1
SNOWBALL_009822_s_st	3.03e-05	0.144005	H>M	-1.80977	NRM	Nurim (Nuclear rim protein)(Nuclear envelope membrane protein)
SNOWBALL_025861_s_st	5.55e-06	0.0792519	H>M	-1.4457	PKNOX1	Sus scrofa mRNA, clone:LVR010086D01, expressed in liver
SNOWBALL_027714_st	1.5556e-05	0.144005	H>M	-1.76631	CAMKK2	Ssc_hash_S18261876 BP158367 full-length enriched swine cDNA library, adult spleen Sus scrofa cDNA clone SPL010010F01 5prime, mRNA sequence /clone=SPL010010F01 /clone_end=5prime /gb=BP158367 /gi=40407840 /ug=Ssc.5179 /len=812
SNOWBALL_041685_st	3.55e-05	0.144838	H>M	-1.61459
SNOWBALL_046787_st	2.74e-05	0.144005	H<M	1.63282
SNOWBALL_013261_st	1.29e-05	0.187431	L>M	-3.26175		Orf protein Fragment
SNOWBALL_022727_st	3.97e-06	0.115303	L>M	-1.8438		SSU15447 Sus scrofa clone pvg17 Ig heavy chain variable VDJ region mRNA, partial cds

## Sheet: Kidney
Probe-sets showing altered mRNA abundances between dietary groups in kidney
Probe_Set_ID	p value	q value	Expression	FC	Gene symbol	Gene title
SNOWBALL_000048_s_st	6.25e-05	0.0604729	H>L	-2.87821	ACTC1	actin, alpha, cardiac muscle 1
SNOWBALL_001504_s_st	0.000502368	0.199937	H>L	-1.47488	ARG2	arginase, type II
SNOWBALL_001526_st	0.000433176	0.192021	H>L	-1.47155	FRAS1	Fraser syndrome 1
SNOWBALL_001561_st	0.00042669	0.192021	H<L	1.55372	CD3D	CD3d molecule, delta (CD3-TCR complex)
SNOWBALL_001593_st	0.000296032	0.162052	H>L	-1.58424	ZPBP	zona pellucida binding protein
SNOWBALL_002121_s_st	1.69e-05	0.0271633	H<L	1.86917	ESR1	---
SNOWBALL_002240_s_st	0.000477062	0.199937	H<L	1.95522		---
SNOWBALL_003095_st	1.96e-09	9.5e-06	H>L	-2.52161	DHRS7	dehydrogenase/reductase (SDR family) member 7 [Source:HGNC Symbol;Acc:21524]
SNOWBALL_003208_st	6.65e-05	0.0608463	H>L	-1.68445	C14orf105	Uncharacterized protein C14orf105 [Source:UniProtKB/Swiss-Prot;Acc:Q9NVL8]
SNOWBALL_003521_st	3.65e-05	0.0441316	H<L	1.64838	HEMGN	hemogen [Source:HGNC Symbol;Acc:17509]
SNOWBALL_004141_st	1.12e-06	0.00232351	H>L	-1.98306		---
SNOWBALL_004668_st	0.000331891	0.171949	H<L	1.38146	MALL	mal, T-cell differentiation protein-like [Source:HGNC Symbol;Acc:6818]
SNOWBALL_005245_st	0.000501704	0.199937	H>L	-1.46223	RETSAT	retinol saturase (all-trans-retinol 13,14-reductase) [Source:HGNC Symbol;Acc:25991]
SNOWBALL_006386_st	0.000502408	0.199937	H<L	1.41027	CCDC18	coiled-coil domain containing 18 [Source:HGNC Symbol;Acc:30370]
SNOWBALL_006827_st	0.000228919	0.138367	H>L	-1.35698	BTBD11	---
SNOWBALL_006972_st	5.75e-05	0.0575071	H<L	1.65225	CSAD	cysteine sulfinic acid decarboxylase [Source:HGNC Symbol;Acc:18966]
SNOWBALL_008190_st	0.000272799	0.155191	H>L	-1.96219	CES1	---
SNOWBALL_008259_st	0.000214353	0.133516	H>L	-1.52092	SLC1A5	solute carrier family 1 (neutral amino acid transporter), member 5 [Source:HGNC Symbol;Acc:10943]
SNOWBALL_008752_st	0.00014529	0.108249	H<L	1.88529	MASP2	mannan-binding lectin serine peptidase 2 [Source:HGNC Symbol;Acc:6902]
SNOWBALL_008958_st	0.00032978	0.171949	H>L	-1.64273	CDH2	cadherin 2, type 1, N-cadherin (neuronal) [Source:HGNC Symbol;Acc:1759]
SNOWBALL_009039_st	2.56e-05	0.037082	H>L	-1.49344	FGGY	---
SNOWBALL_009100_st	0.00048173	0.199937	H>L	-1.45057	GJA9	gap junction protein, alpha 9, 59kDa [Source:HGNC Symbol;Acc:19155]
SNOWBALL_009190_st	3.1e-09	1.12e-05	H>L	-1.96897	MAN1C1	mannosidase, alpha, class 1C, member 1 [Source:HGNC Symbol;Acc:19080]
SNOWBALL_011102_st	6.71e-05	0.0608463	H>L	-1.61274		---
SNOWBALL_011714_s_st	7.01e-10	5.08e-06	H>L	-3.01483	AGXT2L1	alanine-glyoxylate aminotransferase 2-like 1 [Source:HGNC Symbol;Acc:14404]
SNOWBALL_014314_st	6.9e-07	0.00153904	H>L	-1.86112	ATP6V0A4	---
SNOWBALL_014856_st	6.55e-07	0.00153904	H>L	-1.71904	SERPINF2	---
SNOWBALL_014862_st	0.000350449	0.175303	H>L	-1.3873	TXNDC17	thioredoxin domain containing 17 [Source:HGNC Symbol;Acc:28218]
SNOWBALL_014960_st	3.05e-11	2.95e-07	H>L	-3.07896	SERPINF2	serpin peptidase inhibitor, clade F (alpha-2 antiplasmin, pigment epithelium derived factor), member 2 [Source:HGNC Symbol;Acc:9075]
SNOWBALL_015246_st	7.03e-05	0.0617806	H<L	1.7213		---
SNOWBALL_015736_s_st	4e-05	0.0446327	H>L	-2.5553	TF	transferrin [Source:HGNC Symbol;Acc:11740]
SNOWBALL_015926_s_st	2.36e-11	2.95e-07	H>L	-2.23484	FAM3B	family with sequence similarity 3, member B [Source:HGNC Symbol;Acc:1253]
SNOWBALL_016022_st	4.31e-08	0.000127136	H>L	-1.87209	FAM3B	family with sequence similarity 3, member B [Source:HGNC Symbol;Acc:1253]
SNOWBALL_016071_st	7.84e-05	0.0650997	H>L	-2.38935		---
SNOWBALL_016342_s_st	0.000128174	0.100506	H>L	-2.29287	AADAT	aminoadipate aminotransferase [Source:HGNC Symbol;Acc:17929]
SNOWBALL_016371_st	0.000509956	0.199937	H>L	-2.18974	HPGD	hydroxyprostaglandin dehydrogenase 15-(NAD) [Source:HGNC Symbol;Acc:5154]
SNOWBALL_016496_st	1.33e-09	7.73e-06	H>L	-3.53441	TMEM233	transmembrane protein 233 [Source:HGNC Symbol;Acc:37219]
SNOWBALL_016627_s_st	0.000279275	0.155819	H>L	-2.41671	RASL10A	---
SNOWBALL_018338_s_st	0.000402082	0.191819	H>L	-1.63781	UGT1A7	UDP-glucuronosyltransferase Fragment [Source:UniProtKB/TrEMBL;Acc:Q29250]
SNOWBALL_018465_st	0.000404436	0.191819	H<L	1.5162	RAMP1	receptor (G protein-coupled) activity modifying protein 1 [Source:HGNC Symbol;Acc:9843]
SNOWBALL_018768_st	0.000164193	0.118096	H<L	1.703	SLIT3	slit homolog 3 (Drosophila) [Source:HGNC Symbol;Acc:11087]
SNOWBALL_019471_x_st	0.000302096	0.162309	H>L	-2.19213		U6 spliceosomal RNA [Source: RFAM;Acc:RF00026]
SNOWBALL_019489_s_st	0.000186123	0.122727	H>L	-2.05129	BCAS1	breast carcinoma amplified sequence 1 [Source:HGNC Symbol;Acc:974]
SNOWBALL_019935_st	0.000145511	0.108249	H>L	-1.48869	C7orf10	CaiB/baiF CoA-transferase family protein C7orf10 (EC 2.-.-.-)(Dermal papilla-derived protein 13) [Source:UniProtKB/Swiss-Prot;Acc:Q9HAC7]
SNOWBALL_019992_st	4.38e-08	0.000127136	H<L	2.22821	AEBP1	AE binding protein 1 [Source:HGNC Symbol;Acc:303]
SNOWBALL_020003_st	0.000484536	0.199937	H<L	1.55192	POLM	polymerase (DNA directed), mu [Source:HGNC Symbol;Acc:9185]
SNOWBALL_020688_st	0.000202595	0.13062	H>L	-1.53134	TMLHE	trimethyllysine hydroxylase, epsilon [Source:HGNC Symbol;Acc:18308]
SNOWBALL_020844_st	0.000233874	0.138477	H>L	-1.68783	NUP62CL	nucleoporin 62kDa C-terminal like [Source:HGNC Symbol;Acc:25960]
SNOWBALL_021079_s_st	2.86e-05	0.0394997	H>L	-1.74619	VDR	Sus scrofa vitamin D (1,25- dihydroxyvitamin D3) receptor (VDR), mRNA
SNOWBALL_021090_s_st	0.000436818	0.192021	H<L	1.52844	PTGDS	Sus scrofa prostaglandin D2 synthase 21kDa (brain) (PTGDS), mRNA
SNOWBALL_021113_st	0.000244868	0.142087	H>L	-1.8046	SLC8A1	Na+/Ca2+ exchanger isoform NACA3 {alternatively spliced} [swine, kidney, cortex, CTAL cells, mRNA Partial, 282 nt]
SNOWBALL_021816_st	0.000174879	0.118851	H<L	2.04696		Sus scrofa mRNA, clone:TCH010058D12, expressed in trachea
SNOWBALL_022838_st	7.69e-06	0.0143039	H<L	1.91009	MASP2	Sus scrofa domestica mannan-binding lectin serine peptidase 2 mRNA, complete cds
SNOWBALL_022940_s_st	2.2e-11	2.95e-07	H>L	-3.44639		Sus scrofa mRNA for parvalbumin (pvalb1 gene)
SNOWBALL_023580_s_st	5.32e-05	0.0551591	H>L	-1.68499	SMS	PREDICTED: Sus scrofa similar to Spermine synthase (LOC100153052), partial mRNA
SNOWBALL_023933_st	5.15e-05	0.0551591	H<L	1.42704	RAPGEF4	PREDICTED: Sus scrofa similar to Rap guanine nucleotide exchange factor (GEF) 4 (LOC100152186), mRNA
SNOWBALL_024035_s_st	0.000374405	0.184112	H>L	-1.76424	UGT1A10	PREDICTED: Sus scrofa similar to UDP glycosyltransferase 1 family, polypeptide A10 (LOC100157045), mRNA
SNOWBALL_024115_s_st	1.51e-05	0.0257731	H>L	-2.64025	AADAT	PREDICTED: Sus scrofa similar to alpha-aminoadipate aminotransferase (LOC100152011), mRNA
SNOWBALL_025777_st	7.85e-05	0.0650997	H<L	1.69698	WBP11	Sus scrofa mRNA, clone:OVRM10182F04, expressed in ovary
SNOWBALL_026538_st	0.00010559	0.0850967	H<L	1.67905	PTP4A3	Sus scrofa mRNA, clone:SPL010038B03, expressed in spleen
SNOWBALL_026708_st	1.98e-05	0.0302786	H>L	-1.93899	Igh-V	Sus scrofa partial VDJ heavy chain gene for immunoglobulin heavy chain variable region, clone Pig2 CD5- E16
SNOWBALL_027400_st	3.88e-07	0.00102321	H>L	-1.86992		Ssc_hash_S18283235 BP439132 full-length enriched swine cDNA library, adult lung Sus scrofa cDNA clone LNG010016G03 5prime, mRNA sequence /clone=LNG010016G03 /clone_end=5prime /gb=BP439132 /gi=40429199 /ug=Ssc.2711 /len=851
SNOWBALL_029799_st	0.000420025	0.192021	H>L	-1.86598	SLC5A12	Ssc_hash_S18361477 921173 MARC 4PIG Sus scrofa cDNA 3prime, mRNA sequence /clone_end=3prime /gb=CK456918 /gi=40804132 /ug=Ssc.22210 /len=839
SNOWBALL_029936_st	0.000176149	0.118851	H<L	1.61271	ABCC9	Ssc_hash_S26720653 AJ956737 KN404_2 Sus scrofa cDNA clone C0007755a14 5prime, mRNA sequence /clone=C0007755a14 /clone_end=5prime /gb=AJ956737 /gi=74373553 /ug=Ssc.23009 /len=645
SNOWBALL_033341_st	0.000216291	0.133516	H>L	-1.80526		Ssc_hash_S19541608 946427 MARC 4PIG Sus scrofa cDNA 5prime, mRNA sequence /clone_end=5prime /gb=CN157704 /gi=46172134 /ug=Ssc.45484 /len=623
SNOWBALL_034320_st	3.08e-05	0.0406742	H>L	-1.71583		Ssc_hash_S22285266 CJ027996 full-length enriched swine cDNA library, adult trachea Sus scrofa cDNA clone TCH01E020077 5prime, mRNA sequence /clone=TCH01E020077 /clone_end=5prime /gb=CJ027996 /gi=54539635 /ug=Ssc.53116 /len=818
SNOWBALL_034878_st	3.93e-05	0.0446327	H>L	-2.71864	CDH2	Ssc_hash_S40149345 rhlv08b_j23.y1 hlv Sus scrofa cDNA 5prime, mRNA sequence /clone_end=5prime /gb=EW244252 /gi=182514178 /ug=Ssc.57621 /len=567
SNOWBALL_035219_st	7.89e-06	0.0143039	H>L	-4.25518		Ssc_hash_S6012040 352391 MARC 1PIG Sus scrofa cDNA 5prime, mRNA sequence /clone_end=5prime /gb=BG834244 /gi=14199351 /ti=448056704 /ug=Ssc.60598 /len=562
SNOWBALL_036228_st	0.000166889	0.118096	H>L	-1.67395		Ssc_hash_S40208543 ruio10_a22.y1 kid Sus scrofa cDNA 5prime, mRNA sequence /clone_end=5prime /gb=EW303450 /gi=182480971 /ug=Ssc.65644 /len=559
SNOWBALL_036669_st	0.000503643	0.199937	H>L	-1.56946	SLC17A3	Ssc_hash_S40204644 ruio07_a15.y1 kid Sus scrofa cDNA 5prime, mRNA sequence /clone_end=5prime /gb=EW299551 /gi=182504077 /ug=Ssc.68493 /len=525
SNOWBALL_037537_st	2.96e-09	1.12e-05	H>L	-2.80789		IowaPorcineAssembly_v1_Clusters
SNOWBALL_037685_st	0.000339841	0.172979	H>L	-1.54281	SUSD2	IowaPorcineAssembly_v1_Clusters
SNOWBALL_040716_st	0.000409913	0.191819	H>L	-1.65466		IowaPorcineAssembly_v1_Clusters
SNOWBALL_042921_st	3.38e-05	0.0425888	H>L	-2.15983	Slc8a1	IowaPorcineAssembly_v1_Clusters
mmu-mir-1895_st	0.000743865	0.124498	M>L	-1.87881	Mir1895	MI0008316
SNOWBALL_000001_s_st	0.00124615	0.150454	M<L	1.48687	AKT3	v-akt murine thymoma viral oncogene homolog 3 (protein kinase B, gamma)
SNOWBALL_000042_s_st	0.00167432	0.169969	M>L	-2.18634	ACTC1	actin, alpha, cardiac muscle 1
SNOWBALL_000046_st	2.24e-05	0.0163832	M>L	-1.92753	ACTC1	actin, alpha, cardiac muscle 1
SNOWBALL_000048_s_st	2.2e-05	0.0163832	M>L	-3.23999	ACTC1	actin, alpha, cardiac muscle 1
SNOWBALL_000136_st	0.000625312	0.117638	M<L	1.59074	SKAP1	src kinase associated phosphoprotein 1
SNOWBALL_000254_st	0.00206688	0.189396	M<L	1.64016	APOD	apolipoprotein D
SNOWBALL_000287_st	0.00110336	0.142338	M<L	1.40657	ADAMTS1	ADAM metallopeptidase with thrombospondin type 1 motif, 1
SNOWBALL_000383_st	0.000122564	0.0553381	M>L	-1.3978	TRAF3IP1	TNF receptor-associated factor 3 interacting protein 1
SNOWBALL_000453_s_st	0.00222441	0.190504	M<L	1.50534	NFATC2	nuclear factor of activated T-cells, cytoplasmic, calcineurin-dependent 2
SNOWBALL_000470_st	0.00226515	0.190504	M<L	1.31446	TSHZ2	teashirt family zinc finger 2
SNOWBALL_000551_st	0.00116308	0.145137	M<L	1.16714	GNAS	GNAS complex locus
SNOWBALL_000554_s_st	0.000910835	0.137082	M<L	1.32767	GNAS	GNAS complex locus
SNOWBALL_000784_st	0.00227969	0.190504	M<L	1.91026	COL14A1	---
SNOWBALL_000873_st	0.00181964	0.180026	M<L	2.54777	S100A12	S100 calcium binding protein A12
SNOWBALL_000878_s_st	0.00131647	0.154936	M<L	1.28562	ARNT	aryl hydrocarbon receptor nuclear translocator
SNOWBALL_000894_st	0.00213858	0.190278	M<L	1.66217	CD2	CD2 molecule
SNOWBALL_001140_s_st	0.000127992	0.0562417	M>L	-1.46828	C6orf134	chromosome 7 open reading frame human C6orf134
SNOWBALL_001201_st	0.000995937	0.141353	M>L	-1.57222	MCCD1	mitochondrial coiled-coil domain 1
SNOWBALL_001271_st	0.00213364	0.190278	M>L	-1.56917	C6orf29	chromosome 7 open reading frame, human C6orf29
SNOWBALL_001272_s_st	0.000792052	0.127719	M>L	-1.61007	C6orf29	chromosome 7 open reading frame, human C6orf29
SNOWBALL_001273_st	0.00109977	0.142338	M>L	-1.60215	C6orf29	chromosome 7 open reading frame, human C6orf29
SNOWBALL_001400_s_st	0.000113612	0.0532319	M<L	1.65792	PSMB8	proteasome (prosome, macropain) subunit, beta type, 8 (large multifunctional protease 7)
SNOWBALL_001544_st	0.00165904	0.169969	M<L	2.3551	SPP1	secreted phosphoprotein 1
SNOWBALL_001558_s_st	0.00202481	0.189028	M<L	1.51955	CD3E	CD3e molecule, epsilon (CD3-TCr complex)
SNOWBALL_001561_st	0.000368989	0.0922574	M<L	1.58817	CD3D	CD3d molecule, delta (CD3-TCR complex)
SNOWBALL_001568_st	0.00164134	0.169124	M<L	1.95436	TFPI2	Tissue factor pathway inhibitor 2
SNOWBALL_001661_s_st	0.00190127	0.183711	M<L	1.57249	CNKSR2	connector enhancer of kinase suppressor of Ras 2
SNOWBALL_001662_s_st	0.000696923	0.123253	M<L	1.72795	CNKSR2	connector enhancer of kinase suppressor of Ras 2
SNOWBALL_001711_st	0.00243566	0.191154	M<L	1.34858	FAM123B	family with sequence similarity 123B
SNOWBALL_001823_s_st	0.000948178	0.140993	M<L	1.57487	PLS3	novel gene
SNOWBALL_001880_s_st	0.00020536	0.0689141	M<L	2.02097	2006-09-01	septin 6
SNOWBALL_001897_st	0.00136371	0.157112	M>L	-1.38387	GRIA3	glutamate receptor, ionotrophic, AMPA 3
SNOWBALL_001997_s_st	0.000834326	0.130305	M>L	-1.44417	MTCP1	mature T-cell proliferation 1
SNOWBALL_002121_s_st	0.00072353	0.124498	M<L	1.63078	ESR1	---
SNOWBALL_002237_st	0.00159545	0.167769	M<L	1.62687	RRAGD	---
SNOWBALL_002240_s_st	9.69e-05	0.0477849	M<L	2.20186		---
SNOWBALL_002331_s_st	0.000326269	0.0850607	M<L	2.047	RSPO3	R-spondin 3 homolog (Xenopus laevis) [Source:HGNC Symbol;Acc:20866]
SNOWBALL_002356_st	0.00251902	0.194873	M<L	1.52824	LAMA2	---
SNOWBALL_002562_st	0.000296517	0.0830246	M<L	1.70161	FILIP1	filamin A interacting protein 1 [Source:HGNC Symbol;Acc:21015]
SNOWBALL_002614_st	0.00137762	0.157112	M<L	1.70468	COL12A1	---
SNOWBALL_002650_st	0.00221923	0.190504	M>L	-1.29493	BCKDHB	branched chain keto acid dehydrogenase E1, beta polypeptide [Source:HGNC Symbol;Acc:987]
SNOWBALL_002688_st	0.00264763	0.199236	M>L	-1.24569	ZADH2	---
SNOWBALL_002734_st	0.000516812	0.105195	M>L	-1.32882	CALML4	calmodulin-like 4 [Source:HGNC Symbol;Acc:18445]
SNOWBALL_002753_st	0.00216206	0.190504	M<L	1.56132	RHOJ	ras homolog gene family, member J [Source:HGNC Symbol;Acc:688]
SNOWBALL_002758_st	0.00144066	0.160974	M<L	1.4319	GNG2	guanine nucleotide binding protein (G protein), gamma 2 [Source:HGNC Symbol;Acc:4404]
SNOWBALL_002832_st	0.00262724	0.198829	M<L	1.35421	C14orf37	Uncharacterized protein C14orf37 Precursor [Source:UniProtKB/Swiss-Prot;Acc:Q86TY3]
SNOWBALL_002858_st	0.000764311	0.124868	M>L	-1.29805	MAPKBP1	---
SNOWBALL_002878_s_st	0.00232878	0.190504	M<L	1.11181	B2M	Beta-2-microglobulin Precursor (Lactollin) [Source:UniProtKB/Swiss-Prot;Acc:Q07717]
SNOWBALL_002949_s_st	2.16e-05	0.0163832	M<L	1.27199	B2M	Beta-2-microglobulin Precursor (Lactollin) [Source:UniProtKB/Swiss-Prot;Acc:Q07717]
SNOWBALL_002962_st	0.000325789	0.0850607	M<L	1.62159	SLC12A1	solute carrier family 12 (sodium/potassium/chloride transporters), member 1 [Source:HGNC Symbol;Acc:10910]
SNOWBALL_003020_st	0.00127422	0.152127	M<L	1.8319	IL33	interleukin 33 [Source:HGNC Symbol;Acc:16028]
SNOWBALL_003095_st	1.43e-07	0.000323701	M>L	-2.22332	DHRS7	dehydrogenase/reductase (SDR family) member 7 [Source:HGNC Symbol;Acc:21524]
SNOWBALL_003183_st	0.000596256	0.114303	M>L	-3.59235	C9orf71	Transmembrane protein C9orf71 [Source:UniProtKB/Swiss-Prot;Acc:Q8N6L7]
SNOWBALL_003251_st	0.000485345	0.100357	M>L	-1.37237	IVD	isovaleryl-CoA dehydrogenase [Source:HGNC Symbol;Acc:6186]
SNOWBALL_003317_st	0.00202065	0.189028	M>L	-1.33936	CNDP2	CNDP dipeptidase 2 (metallopeptidase M20 family) [Source:HGNC Symbol;Acc:24437]
SNOWBALL_003396_st	0.00143751	0.160974	M<L	1.63037	ABCA1	ATP-binding cassette, sub-family A (ABC1), member 1 [Source:HGNC Symbol;Acc:29]
SNOWBALL_003779_st	0.000424758	0.0967696	M>L	-1.36872	VAV2	vav 2 guanine nucleotide exchange factor [Source:HGNC Symbol;Acc:12658]
SNOWBALL_003801_s_st	0.00144556	0.160974	M<L	1.63591	GSN	gelsolin [Source:HGNC Symbol;Acc:4620]
SNOWBALL_004141_st	4.82e-06	0.00664908	M>L	-1.92643		---
SNOWBALL_004175_x_st	0.00108973	0.142338	M<L	2.14178	SNORA70	Small nucleolar RNA SNORA70 [Source: RFAM;Acc:RF00156]
SNOWBALL_004178_st	0.00112121	0.142338	M<L	1.27213	EPB41L4B	erythrocyte membrane protein band 4.1 like 4B [Source:HGNC Symbol;Acc:19818]
SNOWBALL_004421_st	0.000102885	0.0491329	M>L	-1.62958	PRSS53	protease, serine, 53 [Source:HGNC Symbol;Acc:34407]
SNOWBALL_004472_st	0.000170739	0.064241	M>L	-1.43925	CPPED1	calcineurin-like phosphoesterase domain containing 1 [Source:HGNC Symbol;Acc:25632]
SNOWBALL_004549_st	0.000832141	0.130305	M<L	1.55422	PRKCB	---
SNOWBALL_004647_st	3.87e-05	0.024011	M>L	-1.53916	C2orf55	Uncharacterized protein C2orf55 [Source:UniProtKB/Swiss-Prot;Acc:Q6NV74]
SNOWBALL_004703_st	0.00193418	0.184916	M>L	-1.36401	RAB11FIP3	RAB11 family interacting protein 3 (class II) [Source:HGNC Symbol;Acc:17224]
SNOWBALL_004739_st	0.000691256	0.123253	M<L	1.72194	REEP1	receptor accessory protein 1 [Source:HGNC Symbol;Acc:25786]
SNOWBALL_004810_st	0.00143195	0.160974	M>L	-1.56154	ROGDI	rogdi homolog (Drosophila) [Source:HGNC Symbol;Acc:29478]
SNOWBALL_005038_st	0.00159271	0.167769	M<L	1.56593	MEIS2	Homeobox protein Meis1 [Source:UniProtKB/Swiss-Prot;Acc:O00470]
SNOWBALL_005142_st	0.00100752	0.141353	M>L	-1.45928	SFXN5	sideroflexin 5 [Source:HGNC Symbol;Acc:16073]
SNOWBALL_005245_st	8.27e-05	0.0448743	M>L	-1.57532	RETSAT	retinol saturase (all-trans-retinol 13,14-reductase) [Source:HGNC Symbol;Acc:25991]
SNOWBALL_005389_st	0.00163277	0.168942	M<L	1.27254	TMSB10	thymosin beta 10 [Source:HGNC Symbol;Acc:11879]
SNOWBALL_005394_st	0.00103252	0.141658	M>L	-1.52554	HAAO	3-hydroxyanthranilate 3,4-dioxygenase [Source:HGNC Symbol;Acc:4796]
SNOWBALL_005443_st	0.00160741	0.167769	M>L	-1.3536	SDC1	syndecan 1 [Source:HGNC Symbol;Acc:10658]
SNOWBALL_005503_st	0.000899781	0.137082	M>L	-1.5674	CENPA	centromere protein A [Source:HGNC Symbol;Acc:1851]
SNOWBALL_005716_st	0.00134884	0.157112	M<L	1.44289	RUNX1T1	runt-related transcription factor 1; translocated to, 1 (cyclin D-related) [Source:HGNC Symbol;Acc:1535]
SNOWBALL_005898_st	0.000245011	0.0753596	M<L	1.69387	CYP7B1	cytochrome P450, family 7, subfamily B, polypeptide 1 [Source:HGNC Symbol;Acc:2652]
SNOWBALL_005974_st	0.001352	0.157112	M<L	2.14526	RGS5	regulator of G-protein signaling 5 [Source:HGNC Symbol;Acc:10001]
SNOWBALL_006099_st	0.000147669	0.0605894	M<L	1.87368	CD48	CD48 molecule [Source:HGNC Symbol;Acc:1683]
SNOWBALL_006185_s_st	0.00234464	0.190504	M<L	1.75006	GBP4	---
SNOWBALL_006198_st	0.000406618	0.0955729	M<L	1.56578	CTSS	cathepsin S [Source:HGNC Symbol;Acc:2545]
SNOWBALL_006342_st	0.000274726	0.080261	M<L	1.53824	CTSK	cathepsin K [Source:HGNC Symbol;Acc:2536]
SNOWBALL_006386_st	0.00244144	0.191154	M<L	1.35708	CCDC18	coiled-coil domain containing 18 [Source:HGNC Symbol;Acc:30370]
SNOWBALL_006770_s_st	0.00118657	0.147328	M>L	-1.52388	NAGA	N-acetylgalactosaminidase, alpha- [Source:RefSeq peptide;Acc:NP_001116694]
SNOWBALL_006816_st	0.00198496	0.187938	M>L	-1.46122	BAIAP2L2	BAI1-associated protein 2-like 2 [Source:HGNC Symbol;Acc:26203]
SNOWBALL_006843_st	0.00045167	0.0983875	M>L	-1.38683	PLA2G6	phospholipase A2, group VI (cytosolic, calcium-independent) [Source:HGNC Symbol;Acc:9039]
SNOWBALL_007149_st	0.00254049	0.195923	M<L	1.68392	LDHB	L-lactate dehydrogenase B chain (LDH-B)(EC 1.1.1.27)(LDH heart subunit)(LDH-H) [Source:UniProtKB/Swiss-Prot;Acc:P00336]
SNOWBALL_007211_st	0.000543761	0.108133	M<L	1.41806	CLEC2D	C-type lectin domain family 2, member D [Source:HGNC Symbol;Acc:14351]
SNOWBALL_007388_st	0.00255644	0.195936	M>L	-1.40076	TSPAN11	tetraspanin 11 [Source:HGNC Symbol;Acc:30795]
SNOWBALL_007578_s_st	0.00156572	0.167591	M<L	1.8176	IGF1	insulin-like growth factor 1 (somatomedin C) [Source:HGNC Symbol;Acc:5464]
SNOWBALL_007708_st	0.00167692	0.169969	M<L	1.42578	BTG1	B-cell translocation gene 1, anti-proliferative [Source:HGNC Symbol;Acc:1130]
SNOWBALL_008100_st	4.92e-05	0.0297927	M<L	1.80109	TDRD12	tudor domain containing 12 [Source:HGNC Symbol;Acc:25044]
SNOWBALL_008112_st	9.32e-05	0.0477849	M<L	1.51716	ZNF567	zinc finger protein 567 [Source:HGNC Symbol;Acc:28696]
SNOWBALL_008190_st	0.00058161	0.113309	M>L	-1.92554	CES1	---
SNOWBALL_008259_st	1.38e-05	0.013732	M>L	-1.69246	SLC1A5	solute carrier family 1 (neutral amino acid transporter), member 5 [Source:HGNC Symbol;Acc:10943]
SNOWBALL_008308_st	0.000248016	0.0753596	M<L	1.46455	ZNF45	zinc finger protein 45 [Source:HGNC Symbol;Acc:13111]
SNOWBALL_008535_st	0.00224499	0.190504	M>L	-1.33976	GRIK5	---
SNOWBALL_008677_s_st	0.000448307	0.0983875	M>L	-2.15674	MIRLET7E	---
SNOWBALL_008741_s_st	0.000185643	0.0668118	M>L	-1.42449		---
SNOWBALL_008744_st	0.000248845	0.0753596	M>L	-1.68936	MAD2L2	MAD2 mitotic arrest deficient-like 2 (yeast) [Source:HGNC Symbol;Acc:6764]
SNOWBALL_008773_st	0.0015079	0.164001	M>L	-1.42017	NT5C1A	5prime-nucleotidase, cytosolic IA [Source:HGNC Symbol;Acc:17819]
SNOWBALL_008958_st	0.00206499	0.189396	M>L	-1.54199	CDH2	cadherin 2, type 1, N-cadherin (neuronal) [Source:HGNC Symbol;Acc:1759]
SNOWBALL_008963_st	0.00184612	0.180506	M>L	-1.68742	SCP2	sterol carrier protein 2 [Source:HGNC Symbol;Acc:10606]
SNOWBALL_009039_st	8.12e-05	0.0448743	M>L	-1.46868	FGGY	---
SNOWBALL_009052_st	0.0015823	0.167769	M<L	1.67255	EMILIN2	elastin microfibril interfacer 2 [Source:HGNC Symbol;Acc:19881]
SNOWBALL_009144_st	0.00250931	0.194873	M<L	1.31315	MTMR9	myotubularin related protein 9 [Source:HGNC Symbol;Acc:14596]
SNOWBALL_009190_st	2.26e-08	7.84e-05	M>L	-1.9103	MAN1C1	mannosidase, alpha, class 1C, member 1 [Source:HGNC Symbol;Acc:19080]
SNOWBALL_009192_st	0.00108554	0.142338	M>L	-1.67064	CDC20	cell division cycle 20 homolog (S. cerevisiae) [Source:HGNC Symbol;Acc:1723]
SNOWBALL_009358_st	0.00121948	0.150454	M>L	-1.55439	FGGY	---
SNOWBALL_009381_st	0.00156352	0.167591	M>L	-1.40573	C1orf210	---
SNOWBALL_009562_st	0.0010904	0.142338	M>L	-1.23708	SIRT5	sirtuin (silent mating type information regulation 2 homolog) 5 (S. cerevisiae) [Source:HGNC Symbol;Acc:14933]
SNOWBALL_009669_st	0.000996818	0.141353	M>L	-1.65593	SLC17A3	solute carrier family 17 (sodium phosphate), member 3 [Source:HGNC Symbol;Acc:10931]
SNOWBALL_009782_st	3.31e-05	0.0222412	M>L	-1.84499	SLC17A4	solute carrier family 17 (sodium phosphate), member 4 [Source:HGNC Symbol;Acc:10932]
SNOWBALL_010305_st	0.00255196	0.195936	M>L	-1.51501	NEIL1	nei endonuclease VIII-like 1 (E. coli) [Source:HGNC Symbol;Acc:18448]
SNOWBALL_010350_st	2.32e-05	0.016476	M>L	-1.65236	PLEK2	pleckstrin 2 [Source:HGNC Symbol;Acc:19238]
SNOWBALL_010548_st	0.00031596	0.0850607	M>L	-1.69799	HAPLN3	hyaluronan and proteoglycan link protein 3 [Source:HGNC Symbol;Acc:21446]
SNOWBALL_010596_st	0.00175568	0.175799	M<L	1.63001	BAZ1A	Bromodomain adjacent to zinc finger domain protein 1A (ATP-utilizing chromatin assembly and remodeling factor 1)(hACF1)(ATP-dependent chromatin-remodeling protein)(Williams syndrome transcription factor-related chromatin-remodeling factor 180)(WCRF180)(hWALp1)(CHRAC subunit ACF1) [Source:UniProtKB/Swiss-Prot;Acc:Q9NRL2]
SNOWBALL_010597_st	0.00217256	0.190504	M<L	1.44017	NRG4	neuregulin 4 [Source:HGNC Symbol;Acc:29862]
SNOWBALL_010619_st	0.000757034	0.124498	M>L	-1.49215	PAPLN	papilin, proteoglycan-like sulfated glycoprotein [Source:HGNC Symbol;Acc:19262]
SNOWBALL_010733_st	0.00251843	0.194873	M>L	-1.43852	FAH	fumarylacetoacetate hydrolase (fumarylacetoacetase) [Source:HGNC Symbol;Acc:3579]
SNOWBALL_010830_s_st	0.000317935	0.0850607	M>L	-1.34473	CIB1	calcium and integrin binding 1 (calmyrin) [Source:HGNC Symbol;Acc:16920]
SNOWBALL_011260_st	0.000778862	0.126413	M>L	-1.20494	LETM1	leucine zipper-EF-hand containing transmembrane protein 1 [Source:HGNC Symbol;Acc:6556]
SNOWBALL_011286_st	0.00112112	0.142338	M>L	-1.36152	EVC	---
SNOWBALL_011323_st	0.000445372	0.0983875	M>L	-1.51307	SORCS2	---
SNOWBALL_011444_st	0.000371657	0.0922574	M<L	1.48625	GUCY1A3	guanylate cyclase 1, soluble, alpha 3 [Source:HGNC Symbol;Acc:4685]
SNOWBALL_011460_st	0.000375231	0.0922574	M<L	1.52526	SGCB	sarcoglycan, beta (43kDa dystrophin-associated glycoprotein) [Source:HGNC Symbol;Acc:10806]
SNOWBALL_011516_s_st	0.00041016	0.0955729	M<L	1.79942	CPE	carboxypeptidase E [Source:HGNC Symbol;Acc:2303]
SNOWBALL_011570_st	0.000365252	0.0922574	M<L	1.67917	NPY1R	neuropeptide Y receptor Y1 [Source:HGNC Symbol;Acc:7956]
SNOWBALL_011666_st	0.00185245	0.180506	M<L	1.59469	SYNPO2	synaptopodin 2 [Source:HGNC Symbol;Acc:17732]
SNOWBALL_011710_s_st	0.000184036	0.0668118	M<L	2.16292	SPP1	secreted phosphoprotein 1 [Source:HGNC Symbol;Acc:11255]
SNOWBALL_011714_s_st	1.24e-08	5.13e-05	M>L	-2.77532	AGXT2L1	alanine-glyoxylate aminotransferase 2-like 1 [Source:HGNC Symbol;Acc:14404]
SNOWBALL_011960_st	0.00162314	0.168648	M<L	1.7022	FGF2	fibroblast growth factor 2 (basic) [Source:HGNC Symbol;Acc:3676]
SNOWBALL_012178_st	0.00193609	0.184916	M>L	-1.55849	FOLR2	---
SNOWBALL_012686_st	0.00244402	0.191154	M<L	1.936	LRRC17	leucine rich repeat containing 17 [Source:HGNC Symbol;Acc:16895]
SNOWBALL_012808_s_st	0.000811796	0.128402	M<L	1.53479	SGCE	sarcoglycan, epsilon [Source:HGNC Symbol;Acc:10808]
SNOWBALL_012912_st	0.00227369	0.190504	M<L	1.76558	HMCN1	---
SNOWBALL_013207_st	0.00023599	0.0741806	M<L	1.92302	ANGPTL1	angiopoietin-like 1 [Source:HGNC Symbol;Acc:489]
SNOWBALL_013348_s_st	0.00206565	0.189396	M<L	1.85849	CD45	CD45 antigen isoform 3 Fragment (EC 3.1.3.48) [Source:UniProtKB/TrEMBL;Acc:Q6SZ83]
SNOWBALL_013408_s_st	0.000211939	0.0701735	M>L	-1.9264	CNTFR	---
SNOWBALL_013424_s_st	0.00109639	0.142338	M>L	-1.45119	SIGMAR1	---
SNOWBALL_013446_st	0.00239712	0.191154	M>L	-1.32714	KIAA1161	KIAA1161 [Source:HGNC Symbol;Acc:19918]
SNOWBALL_013731_st	0.000404339	0.0955729	M>L	-1.45469	CRYL1	crystallin, lambda 1 [Source:HGNC Symbol;Acc:18246]
SNOWBALL_013769_s_st	0.0013056	0.154936	M<L	1.80028	FRY	Protein furry homolog [Source:UniProtKB/Swiss-Prot;Acc:Q5TBA9]
SNOWBALL_013866_st	0.000220707	0.0711785	M<L	1.67574	LCP1	lymphocyte cytosolic protein 1 (L-plastin) [Source:HGNC Symbol;Acc:6528]
SNOWBALL_013934_s_st	0.00110838	0.142338	M<L	1.43104	KLF5	---
SNOWBALL_013936_st	1.9e-07	0.000393174	M<L	1.88512	UGGT2	UDP-glucose glycoprotein glucosyltransferase 2 [Source:HGNC Symbol;Acc:15664]
SNOWBALL_014105_st	0.00101757	0.141658	M>L	-1.30248	PCID2	PCI domain containing 2 [Source:HGNC Symbol;Acc:25653]
SNOWBALL_014193_st	0.00212203	0.190278	M<L	1.53263	ABCA9	ATP-binding cassette, sub-family A (ABC1), member 9 [Source:HGNC Symbol;Acc:39]
SNOWBALL_014253_st	0.000150939	0.0605894	M>L	-1.62036	CD300LB	CD300 molecule-like family member b [Source:HGNC Symbol;Acc:30811]
SNOWBALL_014314_st	6.04e-06	0.00788897	M>L	-1.77317	ATP6V0A4	---
SNOWBALL_014390_st	0.000732795	0.124498	M>L	-1.35914		---
SNOWBALL_014856_st	6.88e-07	0.00131512	M>L	-1.75122	SERPINF2	---
SNOWBALL_014960_st	1.89e-10	2.34e-06	M>L	-2.98353	SERPINF2	serpin peptidase inhibitor, clade F (alpha-2 antiplasmin, pigment epithelium derived factor), member 2 [Source:HGNC Symbol;Acc:9075]
SNOWBALL_015007_st	0.00102338	0.141658	M>L	-2.02386	SLC13A2	solute carrier family 13 (sodium-dependent dicarboxylate transporter), member 2 [Source:HGNC Symbol;Acc:10917]
SNOWBALL_015134_st	0.000489	0.100357	M>L	-1.57527	SMTNL2	smoothelin-like 2 [Source:HGNC Symbol;Acc:24764]
SNOWBALL_015158_st	0.000290512	0.0829218	M<L	1.90503	COL29A1	collagen, type VI, alpha 5 [Source:HGNC Symbol;Acc:26674]
SNOWBALL_015246_st	0.00112254	0.142338	M<L	1.56504		---
SNOWBALL_015266_st	0.00109306	0.142338	M>L	-1.36165		---
SNOWBALL_015481_st	0.000598382	0.114303	M>L	-1.35489	SLC25A26	solute carrier family 25, member 26 [Source:HGNC Symbol;Acc:20661]
SNOWBALL_015510_st	0.00221923	0.190504	M<L	1.3747	PDZRN3	PDZ domain containing ring finger 3 [Source:HGNC Symbol;Acc:17704]
SNOWBALL_015530_st	0.0011407	0.143064	M<L	1.35153	MITF	Microphthalmia-associated transcription factor Fragment [Source:UniProtKB/TrEMBL;Acc:Q6PU47]
SNOWBALL_015531_st	0.00150296	0.164001	M<L	1.48919	CNTN4	contactin 4 [Source:HGNC Symbol;Acc:2174]
SNOWBALL_015731_st	0.000754324	0.124498	M<L	1.33662	MITF	---
SNOWBALL_015926_s_st	1.98e-11	4.91e-07	M>L	-2.31386	FAM3B	family with sequence similarity 3, member B [Source:HGNC Symbol;Acc:1253]
SNOWBALL_015955_st	0.000968052	0.141353	M<L	1.42212	CASR	calcium-sensing receptor [Source:HGNC Symbol;Acc:1514]
SNOWBALL_016022_st	4.32e-09	2.2e-05	M>L	-2.04663	FAM3B	family with sequence similarity 3, member B [Source:HGNC Symbol;Acc:1253]
SNOWBALL_016071_st	0.000129095	0.0562417	M>L	-2.38862		---
SNOWBALL_016214_st	0.00156124	0.167591	M<L	1.33228	ROBO2	roundabout, axon guidance receptor, homolog 2 (Drosophila) [Source:HGNC Symbol;Acc:10250]
SNOWBALL_016290_st	0.00145507	0.16131	M<L	1.51224	STC1	stanniocalcin 1 [Source:HGNC Symbol;Acc:11373]
SNOWBALL_016342_s_st	8.34e-06	0.00985637	M>L	-2.8063	AADAT	aminoadipate aminotransferase [Source:HGNC Symbol;Acc:17929]
SNOWBALL_016359_st	0.000661986	0.122021	M<L	1.54888	DPYSL2	dihydropyrimidinase-like 2 [Source:HGNC Symbol;Acc:3014]
SNOWBALL_016447_s_st	0.00124822	0.150454	M>L	-1.76253	HVCN1	hydrogen voltage-gated channel 1 [Source:HGNC Symbol;Acc:28240]
SNOWBALL_016496_st	2.68e-08	7.84e-05	M>L	-3.18471	TMEM233	transmembrane protein 233 [Source:HGNC Symbol;Acc:37219]
SNOWBALL_016524_s_st	0.000477389	0.10012	M>L	-1.76157	HPD	4-hydroxyphenylpyruvate dioxygenase [Source:HGNC Symbol;Acc:5147]
SNOWBALL_016582_s_st	0.00160003	0.167769	M>L	-1.69306	RASL10A	---
SNOWBALL_016627_s_st	0.00112036	0.142338	M>L	-2.24424	RASL10A	---
SNOWBALL_016704_st	0.00100391	0.141353	M>L	-1.45523	ACADS	acyl-CoA dehydrogenase, C-2 to C-3 short chain [Source:HGNC Symbol;Acc:90]
SNOWBALL_017326_s_st	0.00226142	0.190504	M>L	-1.38051	MGMT	O-6-methylguanine-DNA methyltransferase [Source:HGNC Symbol;Acc:7059]
SNOWBALL_017396_st	0.000411808	0.0955729	M<L	1.30365	HK1	hexokinase 1 [Source:HGNC Symbol;Acc:4922]
SNOWBALL_018197_st	1.64e-05	0.0151087	M<L	1.6071	CCDC141	---
SNOWBALL_018205_st	0.00233444	0.190504	M<L	1.30196	MFSD6	major facilitator superfamily domain containing 6 [Source:HGNC Symbol;Acc:24711]
SNOWBALL_018306_s_st	0.00124396	0.150454	M>L	-2.26586	UGT1A1	---
SNOWBALL_018338_s_st	7.46e-05	0.0439906	M>L	-1.79165	UGT1A7	UDP-glucuronosyltransferase Fragment [Source:UniProtKB/TrEMBL;Acc:Q29250]
SNOWBALL_018535_st	0.00102757	0.141658	M<L	1.56049	FAM105A	family with sequence similarity 105, member A [Source:HGNC Symbol;Acc:25629]
SNOWBALL_018579_st	0.00142857	0.160974	M<L	3.22759	RANBP3L	RAN binding protein 3-like [Source:HGNC Symbol;Acc:26353]
SNOWBALL_018615_s_st	0.000218829	0.0711785	M<L	1.70765	GPX8	---
SNOWBALL_018768_st	0.000908616	0.137082	M<L	1.6114	SLIT3	slit homolog 3 (Drosophila) [Source:HGNC Symbol;Acc:11087]
SNOWBALL_018789_st	0.000939346	0.140521	M<L	1.69158	LCP2	lymphocyte cytosolic protein 2 (SH2 domain containing leukocyte protein of 76kDa) [Source:HGNC Symbol;Acc:6529]
SNOWBALL_018991_s_st	1.73e-05	0.0153208	M<L	1.78356	DLC1	---
SNOWBALL_019071_st	0.000668264	0.122021	M<L	1.67308	PLCB4	phospholipase C, beta 4 [Source:HGNC Symbol;Acc:9059]
SNOWBALL_019489_s_st	2.06e-05	0.0163832	M>L	-2.38606	BCAS1	breast carcinoma amplified sequence 1 [Source:HGNC Symbol;Acc:974]
SNOWBALL_019663_st	0.00263267	0.198829	M<L	1.34754	DENND2A	DENN/MADD domain containing 2A [Source:HGNC Symbol;Acc:22212]
SNOWBALL_019704_st	0.0024412	0.191154	M>L	-1.45522	FAM40B	family with sequence similarity 40, member B [Source:HGNC Symbol;Acc:22209]
SNOWBALL_019849_st	7.62e-05	0.0439906	M<L	1.60727	CAV2	caveolin 2 [Source:HGNC Symbol;Acc:1528]
SNOWBALL_019925_st	0.000263814	0.0779906	M>L	-1.56941	C7orf10	---
SNOWBALL_019935_st	0.000118262	0.0543845	M>L	-1.52053	C7orf10	CaiB/baiF CoA-transferase family protein C7orf10 (EC 2.-.-.-)(Dermal papilla-derived protein 13) [Source:UniProtKB/Swiss-Prot;Acc:Q9HAC7]
SNOWBALL_019992_st	2.21e-05	0.0163832	M<L	1.82102	AEBP1	AE binding protein 1 [Source:HGNC Symbol;Acc:303]
SNOWBALL_020064_st	0.00104451	0.142338	M>L	-1.73969	SMS	spermine synthase [Source:HGNC Symbol;Acc:11123]
SNOWBALL_020132_s_st	0.00100501	0.141353	M<L	1.6498	DMD	---
SNOWBALL_020232_st	0.000260656	0.0779854	M<L	1.77467	ITM2A	integral membrane protein 2A [Source:HGNC Symbol;Acc:6173]
SNOWBALL_020496_st	0.00244439	0.191154	M<L	1.35138	SMARCA1	SWI/SNF related, matrix associated, actin dependent regulator of chromatin, subfamily a, member 1 [Source:HGNC Symbol;Acc:11097]
SNOWBALL_020941_s_st	0.00131258	0.154936	M>L	-1.48913	CYBA	SSU02477 Sus scrofa NADPH oxidase light chain subunit (gp22-phox) mRNA, complete cds
SNOWBALL_020973_s_st	0.00123876	0.150454	M<L	1.4012	IGFBP2	Sus scrofa insulin-like growth factor binding protein 2, 36kDa (IGFBP2), mRNA
SNOWBALL_021008_s_st	0.000580145	0.113309	M<L	1.64259	FCGR3B	Sus scrofa Fc fragment of IgG, low affinity IIIb, receptor (CD16b) (FCGR3B), mRNA
SNOWBALL_021028_s_st	0.00148495	0.16389	M<L	1.55958	RNASE1	Sus scrofa ribonuclease, RNase A family, 1 (pancreatic) (RNASE1), mRNA
SNOWBALL_021040_s_st	0.00045677	0.0986333	M>L	-1.62675	RARRES2	Sus scrofa retinoic acid receptor responder (tazarotene induced) 2 (RARRES2), mRNA
SNOWBALL_021079_s_st	1.2e-05	0.0123731	M>L	-1.84167	VDR	Sus scrofa vitamin D (1,25- dihydroxyvitamin D3) receptor (VDR), mRNA
SNOWBALL_021113_st	0.000134917	0.0567856	M>L	-1.89879	SLC8A1	Na+/Ca2+ exchanger isoform NACA3 {alternatively spliced} [swine, kidney, cortex, CTAL cells, mRNA Partial, 282 nt]
SNOWBALL_021122_s_st	0.00032149	0.0850607	M>L	-1.43496	SEPX1	Sus scrofa selenoprotein X, 1 (SEPX1), mRNA
SNOWBALL_021245_s_st	0.000389741	0.0942188	M>L	-1.61307	ACY1	Sus scrofa aminoacylase 1 (ACY1), mRNA
SNOWBALL_021445_s_st	0.000169754	0.064241	M<L	1.45813	UBASH3A	Sus scrofa mRNA, clone:THY010205A12, expressed in thymus
SNOWBALL_021459_s_st	9.8138e-05	0.0477849	M>L	-1.67431	ALDH1L1	Sus scrofa mRNA, clone:LVRM10127F08, expressed in liver
SNOWBALL_021533_s_st	2.98e-06	0.00462515	M<L	2.59453		Sus scrofa mRNA, clone:THY010043E05, expressed in thymus
SNOWBALL_021537_s_st	0.00087567	0.135064	M>L	-1.81814	ACY1	Sus scrofa mRNA, clone:LVR010046C06, expressed in liver
SNOWBALL_021548_st	0.000224178	0.0713711	M>L	-9.28708	PPP2CB	Sus scrofa mRNA, clone:LVR010003G12, expressed in liver
SNOWBALL_022113_st	0.000390797	0.0942188	M>L	-1.31991	D2HGDH	Sus scrofa mRNA, clone:SKNB10062H03, expressed in skin
SNOWBALL_022190_st	0.000747808	0.124498	M>L	-1.50498	UPF3A	Sus scrofa mRNA, clone:PTG010080E09, expressed in pituitary gland
SNOWBALL_022302_s_st	0.00041997	0.0965647	M>L	-1.22381	AP1S1	Sus scrofa mRNA, clone:OVRM10221B07, expressed in ovary
SNOWBALL_022318_s_st	0.00123915	0.150454	M>L	-1.42642	CYBA	Sus scrofa mRNA, clone:OVRM10161G06, expressed in ovary
SNOWBALL_022397_s_st	0.000437033	0.0981318	M>L	-1.43404	QDPR	Sus scrofa mRNA, clone:OVR010071F04, expressed in ovary
SNOWBALL_022482_st	0.00230387	0.190504	M<L	1.61164	ST6GAL1	Sus scrofa partial mRNA for ST6 beta-galactosamide alpha-2,6-sialyltranferase 1 (ST6GAL1 gene)
SNOWBALL_022741_st	0.00210347	0.189945	M<L	1.49316	FCGR3A	SSU08992 Sus scrofa clone 334.8 cytolytic trigger molecule G7 mRNA, partial cds
SNOWBALL_022751_s_st	0.00020448	0.0689141	M<L	2.19829	TARP	PIGTCRGDCB Pig T-cell receptor gamma and delta constant region mRNA, partial cds
SNOWBALL_022775_st	0.00235112	0.190504	M<L	1.38277	PLTP	Sus scrofa phospholipid transfer protein (PLTP), mRNA
SNOWBALL_022782_st	0.00226133	0.190504	M<L	1.39533	CD9	Sus scrofa CD9 molecule (CD9), mRNA
SNOWBALL_022795_s_st	0.00137925	0.157112	M>L	-1.43875	CTSB	Sus scrofa cathepsin B (CTSB), mRNA
SNOWBALL_022814_s_st	1.06e-05	0.0113985	M>L	-2.14575	PEBP4	Sus scrofa phosphatidylethanolamine-binding protein 4 (PEBP4), mRNA
SNOWBALL_022940_s_st	1.24e-09	1.03e-05	M>L	-3.02886		Sus scrofa mRNA for parvalbumin (pvalb1 gene)
SNOWBALL_023359_st	0.000470591	0.0998807	M<L	1.89644	EPHA4	Sus scrofa ephrin receptor A4 (EphA4) mRNA, complete cds
SNOWBALL_023390_s_st	0.000521199	0.105226	M<L	2.12733	CPE	Sus scrofa carboxypeptidase E (CPE), mRNA
SNOWBALL_023420_s_st	2.09e-05	0.0163832	M<L	3.11214	MMP7	Sus scrofa mRNA for matrilysin-related protein, complete cds
SNOWBALL_023421_s_st	8.3125e-05	0.0448743	M<L	5.35284	MMP7	Sus scrofa mRNA for matrilysin, complete cds
SNOWBALL_023546_st	0.000438641	0.0981318	M>L	-1.387	VSIG1	PREDICTED: Sus scrofa similar to V-set and immunoglobulin domain containing 1 (LOC100155523), mRNA
SNOWBALL_023580_s_st	0.0001825	0.0668118	M>L	-1.63933	SMS	PREDICTED: Sus scrofa similar to Spermine synthase (LOC100153052), partial mRNA
SNOWBALL_023609_st	0.00160792	0.167769	M<L	2.01232	KAL1	PREDICTED: Sus scrofa similar to Kallmann syndrome 1 protein (LOC100154011), partial mRNA
SNOWBALL_023831_st	0.000133291	0.0567856	M>L	-1.71559	Ido2	PREDICTED: Sus scrofa similar to Indoleamine 2,3-dioxygenase-like protein 1 (Indoleamine-pyrrole 2,3-dioxygenase-like protein 1) (LOC100153232), mRNA
SNOWBALL_023838_s_st	0.00150695	0.164001	M<L	2.42181	DLC1	PREDICTED: Sus scrofa similar to DLC1 protein (LOC100153396), partial mRNA
SNOWBALL_023917_st	0.00202477	0.189028	M<L	1.53473	PRKRA	PREDICTED: Sus scrofa similar to protein kinase, interferon-inducible double stranded RNA dependent activator (LOC100155653), mRNA
SNOWBALL_023933_st	1.26e-06	0.00223145	M<L	1.58425	RAPGEF4	PREDICTED: Sus scrofa similar to Rap guanine nucleotide exchange factor (GEF) 4 (LOC100152186), mRNA
SNOWBALL_024115_s_st	2.12e-06	0.00350719	M>L	-3.08891	AADAT	PREDICTED: Sus scrofa similar to alpha-aminoadipate aminotransferase (LOC100152011), mRNA
SNOWBALL_024365_st	0.00112345	0.142338	M>L	-2.03308	TMEM118	PREDICTED: Sus scrofa similar to Transmembrane protein 118 (LOC100158008), mRNA
SNOWBALL_024389_st	0.00263421	0.198829	M>L	-1.61706	HVCN1	PREDICTED: Sus scrofa similar to hydrogen voltage-gated channel 1 (LOC100152115), mRNA
SNOWBALL_024456_st	0.000328834	0.0850607	M>L	-1.54517	OIT3	PREDICTED: Sus scrofa similar to Oncoprotein induced transcript 3 (LOC100155447), mRNA
SNOWBALL_024592_st	0.00231045	0.190504	M<L	1.56186	MYOF	PREDICTED: Sus scrofa similar to myoferlin (LOC100153670), mRNA
SNOWBALL_024817_st	0.00262662	0.198829	M<L	1.4306	MXI1	PREDICTED: Sus scrofa similar to MAX interactor 1 (LOC100154269), mRNA
SNOWBALL_025031_st	0.00244787	0.191154	M<L	1.30073	EXTL3	PREDICTED: Sus scrofa similar to Reg receptor (LOC100152703), mRNA
SNOWBALL_025097_s_st	0.000753856	0.124498	M>L	-1.71006	Slc38a3	PREDICTED: Sus scrofa similar to Sodium-coupled neutral amino acid transporter 3 (Na(+)-coupled neutral amino acid transporter 3) (System N amino acid transporter 1) (N-system amino acid transporter 1) (Solute carrier family 38 member 3) (LOC100156039), mRNA
SNOWBALL_025161_st	0.000285738	0.0825075	M>L	-1.65118	HAPLN3	PREDICTED: Sus scrofa similar to hyaluronan and proteoglycan link protein 3 (LOC100155045), mRNA
SNOWBALL_025271_s_st	0.000584052	0.113309	M<L	1.54704	PTGDS	Sus scrofa pgds mRNA for prostaglandin D synthase, partial cds
SNOWBALL_025312_s_st	0.000463565	0.0992376	M<L	1.9913	TARP	Sus scrofa T-cell receptor gamma chain mRNA, partial cds
SNOWBALL_025623_s_st	0.00107254	0.142338	M>L	-1.4558	SAMM50	Sus scrofa mRNA, clone:LVRM10058F03, expressed in liver
SNOWBALL_025688_st	0.000308521	0.0850607	M>L	-1.67852	RARRES2	Sus scrofa mRNA, clone:LVRM10033H06, expressed in liver
SNOWBALL_025693_st	0.00166927	0.169969	M>L	-1.59244		Sus scrofa mRNA, clone:LVRM10029B12, expressed in liver
SNOWBALL_025834_st	0.000909568	0.137082	M>L	-1.26976	MAN1B1	Sus scrofa mRNA, clone:OVRM10140A03, expressed in ovary
SNOWBALL_026517_st	0.000665097	0.122021	M>L	-1.39664	CAMK2G	Sus scrofa mRNA, clone:SPL010059H02, expressed in spleen
SNOWBALL_026609_st	0.000188701	0.0669422	M<L	1.53065	BICC1	Sus scrofa chromosome 14 clone bR10D1, mRNA sequence
SNOWBALL_026708_st	9.62e-05	0.0477849	M>L	-1.85285	Igh-V	Sus scrofa partial VDJ heavy chain gene for immunoglobulin heavy chain variable region, clone Pig2 CD5- E16
SNOWBALL_026781_st	0.00180201	0.178995	M<L	1.76259	CCR5	Sus scrofa CCR5 mRNA, partial cds
SNOWBALL_026846_s_st	0.000729005	0.124498	M<L	1.59931	IGF2	Sus scrofa insulin-like growth factor II-like mRNA, partial sequence
SNOWBALL_026898_s_st	3.68e-05	0.0239057	M<L	2.58133	TARP	Sus scrofa TcRg mRNA for TcR gamma-chain, partial cds, clone: II-14
SNOWBALL_026901_s_st	0.000804207	0.128017	M<L	1.93245		Sus scrofa TcRg mRNA for TcR gamma-chain, partial cds, clone: TI-8
SNOWBALL_026934_st	2.84e-08	7.84e-05	M<L	2.93755	BC015417.2	Sus scrofa clone Clu_9588.scr.msk.p1.Contig1, mRNA sequence
SNOWBALL_027400_st	4.43e-09	2.2e-05	M>L	-2.2054		Ssc_hash_S18283235 BP439132 full-length enriched swine cDNA library, adult lung Sus scrofa cDNA clone LNG010016G03 5prime, mRNA sequence /clone=LNG010016G03 /clone_end=5prime /gb=BP439132 /gi=40429199 /ug=Ssc.2711 /len=851
SNOWBALL_027742_st	0.00240606	0.191154	M<L	1.68515	TRIL	Ssc_hash_S17510214 BX665240 Sus Scrofa library (scag) Sus scrofa cDNA clone scag0003.h.10 5prim, mRNA sequence /clone=scag0003.h.10 /clone_end=5prime /gb=BX665240 /gi=90227972 /ug=Ssc.5372 /len=930
SNOWBALL_027935_st	0.000192881	0.0674613	M<L	2.18919	COL14A1	Ssc_hash_S40020239 reje30b_p17.y1 eje Sus scrofa cDNA 5prime, mRNA sequence /clone_end=5prime /gb=EW115148 /gi=182491744 /ug=Ssc.6778 /len=549
SNOWBALL_028222_st	1.46e-05	0.0139434	M<L	2.13432	GUCY1A3	Ssc_hash_S40071530 rfat0115_m24.y1 fat Sus scrofa cDNA 5prime, mRNA sequence /clone_end=5prime /gb=EW166437 /gi=182483091 /ug=Ssc.8549 /len=648
SNOWBALL_028248_st	0.0021703	0.190504	M<L	1.53719	CYP1B1	Ssc_hash_S34519912 DB796891 full-length enriched swine cDNA library, adult immature dendritic cell Sus scrofa cDNA clone DCI010082H08 5prime, mRNA sequence /clone=DCI010082H08 /clone_end=5prime /gb=DB796891 /gi=112752343 /ug=Ssc.8767 /len=798
SNOWBALL_029083_st	0.000962309	0.141353	M>L	-1.49285	MBP	Ssc_hash_S27600252 EST-AR159B09 Infected Porcine Peripheral Blood Cell cDNA library Sus scrofa cDNA clone AR159B09, mRNA sequence /clone=AR159B09 /gb=DV225579 /gi=77592347 /ug=Ssc.16800 /len=710
SNOWBALL_029223_st	0.000853517	0.13247	M<L	1.5317		Ssc_hash_S26724937 AJ961021 KN404_2 Sus scrofa cDNA clone C0007752k04 5prime, mRNA sequence /clone=C0007752k04 /clone_end=5prime /gb=AJ961021 /gi=74377837 /ug=Ssc.18112 /len=674
SNOWBALL_029764_st	0.000690706	0.123253	M<L	1.44131	LAPTM5	Ssc_hash_S18554615 BX923266 Sus Scrofa library (scan) Sus scrofa cDNA clone scan0011.i.05 5prim, mRNA sequence /clone=scan0011.i.05 /clone_end=5prime /gb=BX923266 /gi=90242514 /ug=Ssc.22037 /len=941
SNOWBALL_029799_st	0.00203341	0.18912	M>L	-1.74439	SLC5A12	Ssc_hash_S18361477 921173 MARC 4PIG Sus scrofa cDNA 3prime, mRNA sequence /clone_end=3prime /gb=CK456918 /gi=40804132 /ug=Ssc.22210 /len=839
SNOWBALL_029936_st	4.06e-06	0.00592556	M<L	1.88668	ABCC9	Ssc_hash_S26720653 AJ956737 KN404_2 Sus scrofa cDNA clone C0007755a14 5prime, mRNA sequence /clone=C0007755a14 /clone_end=5prime /gb=AJ956737 /gi=74373553 /ug=Ssc.23009 /len=645
SNOWBALL_030977_st	0.00188958	0.183294	M>L	-1.51086	SUSD2	Ssc_hash_S6005864 303824 MARC 1PIG Sus scrofa cDNA 5prime, mRNA sequence /clone_end=5prime /gb=BG384643 /gi=13309115 /ti=448051928 /ug=Ssc.28890 /len=532
SNOWBALL_031089_st	0.000707567	0.123738	M>L	-1.33276	TESK2	Ssc_hash_S39975298 rduo402b_l14.y1 duo Sus scrofa cDNA 5prime, mRNA sequence /clone_end=5prime /gb=EW070363 /gi=181287682 /ug=Ssc.29486 /len=531
SNOWBALL_031419_st	0.00183793	0.180506	M>L	-1.22354	TRAPPC10	Ssc_hash_S17514921 BX669490 Sus Scrofa library (scac) Sus scrofa cDNA clone scac0031.h.05 3prim, mRNA sequence /clone=scac0031.h.05 /clone_end=3prime /gb=BX669490 /gi=90235068 /ug=Ssc.33156 /len=814
SNOWBALL_031621_st	0.000699829	0.123253	M<L	1.55314		Ssc_hash_S27599821 EST-AR175C02 Infected Porcine Peripheral Blood Cell cDNA library Sus scrofa cDNA clone AR175C02, mRNA sequence /clone=AR175C02 /gb=DV225148 /gi=77591584 /ug=Ssc.34221 /len=735
SNOWBALL_032300_st	0.000158534	0.0615129	M<L	2.14905	DCLK1	Ssc_hash_S19546213 951681 MARC 4PIG Sus scrofa cDNA 5prime, mRNA sequence /clone_end=5prime /gb=CN162309 /gi=46176739 /ug=Ssc.37996 /len=922
SNOWBALL_033066_st	0.00235136	0.190504	M<L	1.87707	NPTX1	Ssc_hash_S31122178 1545036 MARC 3PIG Sus scrofa cDNA 5prime, mRNA sequence /clone_end=5prime /gb=DY426016 /gi=87227319 /ug=Ssc.43866 /len=692
SNOWBALL_033092_st	0.000297559	0.0830246	M<L	1.6443	TMEM26	Ssc_hash_S31107474 1516037 MARC 3PIG Sus scrofa cDNA 5prime, mRNA sequence /clone_end=5prime /gb=DY411312 /gi=87212615 /ug=Ssc.43967 /len=620
SNOWBALL_033232_st	0.000479784	0.10012	M>L	-1.52648	GLP1R	Ssc_hash_S23693301 1100189 MARC 4PIG Sus scrofa cDNA 5prime, mRNA sequence /clone_end=5prime /gb=DN104400 /gi=59778419 /ug=Ssc.44978 /len=718
SNOWBALL_033244_st	0.00244523	0.191154	M>L	-1.31723		Ssc_hash_S23695417 1103906 MARC 4PIG Sus scrofa cDNA 3prime, mRNA sequence /clone_end=3prime /gb=DN106520 /gi=59781783 /ug=Ssc.45016 /len=695
SNOWBALL_033303_st	0.00208526	0.18968	M<L	1.40293	DPYSL2	Ssc_hash_S31102648 1498086 MARC 3PIG Sus scrofa cDNA 5prime, mRNA sequence /clone_end=5prime /gb=DY406486 /gi=87207789 /ug=Ssc.45255 /len=753
SNOWBALL_033371_st	0.00136931	0.157112	M<L	1.58245		Ssc_hash_S23756981 1113980 MARC 4PIG Sus scrofa cDNA 5prime, mRNA sequence /clone_end=5prime /gb=DN114600 /gi=59808576 /ug=Ssc.45777 /len=846
SNOWBALL_033761_st	0.000963486	0.141353	M<L	1.67441		Ssc_hash_S18383350 934366 MARC 4PIG Sus scrofa cDNA 5prime, mRNA sequence /clone_end=5prime /gb=CK463459 /gi=40834740 /ug=Ssc.47729 /len=886
SNOWBALL_033949_st	0.00219418	0.190504	M<L	1.50313	SYT11	Ssc_hash_S31115237 1534614 MARC 3PIG Sus scrofa cDNA 5prime, mRNA sequence /clone_end=5prime /gb=DY419075 /gi=87220378 /ug=Ssc.48895 /len=714
SNOWBALL_033988_st	0.00169221	0.170821	M>L	-1.48054	FGFRL1	Ssc_hash_S19549165 995689 MARC 4PIG Sus scrofa cDNA 5prime, mRNA sequence /clone_end=5prime /gb=CN165277 /gi=46179707 /ug=Ssc.49073 /len=671
SNOWBALL_034128_st	0.000723378	0.124498	M>L	-1.24571	CALM3	Ssc_hash_S26650160 BW981223 full-length enriched swine cDNA library, adult intestine Sus scrofa cDNA clone ITT010059B07 5prime, mRNA sequence /clone=ITT010059B07 /clone_end=5prime /gb=BW981223 /gi=74258063 /ug=Ssc.50156 /len=873
SNOWBALL_034320_st	0.000803228	0.128017	M>L	-1.54435		Ssc_hash_S22285266 CJ027996 full-length enriched swine cDNA library, adult trachea Sus scrofa cDNA clone TCH01E020077 5prime, mRNA sequence /clone=TCH01E020077 /clone_end=5prime /gb=CJ027996 /gi=54539635 /ug=Ssc.53116 /len=818
SNOWBALL_035133_st	0.00151237	0.164001	M<L	1.51399	ARHGAP28	Ssc_hash_S5995726 127427 MARC 1PIG Sus scrofa cDNA 5prime, mRNA sequence /clone_end=5prime /gb=BE015207 /gi=8276252 /ti=447574776 /ug=Ssc.60304 /len=526
SNOWBALL_035187_st	0.00258716	0.197681	M<L	1.35031	2900092D14Rik	Ssc_hash_S6005972 304172 MARC 1PIG Sus scrofa cDNA 5prime, mRNA sequence /clone_end=5prime /gb=BG384840 /gi=13309312 /ti=448052127 /ug=Ssc.60477 /len=604
SNOWBALL_035196_st	0.00232891	0.190504	M>L	-1.37035	CBS	Ssc_hash_S6007053 306629 MARC 1PIG Sus scrofa cDNA 5prime, mRNA sequence /clone_end=5prime /gb=BG385047 /gi=13309519 /ti=448052334 /ug=Ssc.60501 /len=596
SNOWBALL_035219_st	2.52e-05	0.0173627	M>L	-4.04553		Ssc_hash_S6012040 352391 MARC 1PIG Sus scrofa cDNA 5prime, mRNA sequence /clone_end=5prime /gb=BG834244 /gi=14199351 /ti=448056704 /ug=Ssc.60598 /len=562
SNOWBALL_035453_st	0.00235173	0.190504	M<L	1.53306	TNFAIP3	Ssc_hash_S22310738 CJ018478 full-length enriched swine cDNA library, adult spleen Sus scrofa cDNA clone SPL01B080061 5prime, mRNA sequence /clone=SPL01B080061 /clone_end=5prime /gb=CJ018478 /gi=54519491 /ug=Ssc.61631 /len=721
SNOWBALL_035902_st	0.000664394	0.122021	M<L	1.40261	PHF21A	Ssc_hash_S27601250 EST-AR104D12 Infected Porcine Spleen cDNA library Sus scrofa cDNA clone AR104D12, mRNA sequence /clone=AR104D12 /gb=DV226577 /gi=77594176 /ug=Ssc.63627 /len=707
SNOWBALL_036019_st	9.92e-06	0.0112006	M<L	1.7919		Ssc_hash_S31120558 1543173 MARC 3PIG Sus scrofa cDNA 5prime, mRNA sequence /clone_end=5prime /gb=DY424396 /gi=87225699 /ug=Ssc.64092 /len=665
SNOWBALL_036061_st	0.000158197	0.0615129	M>L	-1.56085	Kcna2	Ssc_hash_S31134123 1574192 MARC 3PIG Sus scrofa cDNA 5prime, mRNA sequence /clone_end=5prime /gb=DY437961 /gi=87239264 /ug=Ssc.64244 /len=722
SNOWBALL_036200_st	0.000986571	0.141353	M>L	-1.5511	MAMLD1	Ssc_hash_S40149996 rhlv09b_c23.y1 hlv Sus scrofa cDNA 5prime, mRNA sequence /clone_end=5prime /gb=EW244903 /gi=182598816 /ug=Ssc.65424 /len=589
SNOWBALL_036228_st	0.000340673	0.0872147	M>L	-1.65601		Ssc_hash_S40208543 ruio10_a22.y1 kid Sus scrofa cDNA 5prime, mRNA sequence /clone_end=5prime /gb=EW303450 /gi=182480971 /ug=Ssc.65644 /len=559
SNOWBALL_036490_st	0.00238685	0.191154	M>L	-1.95314	LMTK3	Ssc_hash_S39992422 recc2802c_o12.y1 ecc Sus scrofa cDNA 5prime, mRNA sequence /clone_end=5prime /gb=EW087331 /gi=181364227 /ug=Ssc.67110 /len=522
SNOWBALL_036669_st	0.0006245	0.117638	M>L	-1.58169	SLC17A3	Ssc_hash_S40204644 ruio07_a15.y1 kid Sus scrofa cDNA 5prime, mRNA sequence /clone_end=5prime /gb=EW299551 /gi=182504077 /ug=Ssc.68493 /len=525
SNOWBALL_036839_st	0.00225607	0.190504	M>L	-1.57511		Ssc_hash_S23755724 1112614 MARC 4PIG Sus scrofa cDNA 3prime, mRNA sequence /clone_end=3prime /gb=DN113343 /gi=59807076 /ug=Ssc.70144 /len=850
SNOWBALL_037226_st	0.00244067	0.191154	M<L	1.62848	PLEKHH2	Ssc_hash_S50203592 susfleck_AF_16_C12 SUSFLECK Abdominal Fat Sus scrofa cDNA clone 16_C12, mRNA sequence /clone=16_C12 /gb=FD635428 /gi=221007511 /ug=Ssc.74729 /len=728
SNOWBALL_037520_st	0.00174256	0.175192	M>L	-1.45338	MGAT1	IowaPorcineAssembly_v1_Clusters
SNOWBALL_037537_st	3.73e-08	9.26e-05	M>L	-2.62033		IowaPorcineAssembly_v1_Clusters
SNOWBALL_037685_st	3.75e-05	0.0239057	M>L	-1.69863	SUSD2	IowaPorcineAssembly_v1_Clusters
SNOWBALL_038263_st	0.00205663	0.189396	M<L	1.51424		IowaPorcineAssembly_v1_Clusters
SNOWBALL_039525_st	0.00113723	0.143064	M<L	1.41256		IowaPorcineAssembly_v1_Clusters
SNOWBALL_039666_st	0.00136717	0.157112	M>L	-1.3681	SFXN5	IowaPorcineAssembly_v1_Clusters
SNOWBALL_040579_st	0.000151274	0.0605894	M>L	-1.83887	SATB2	IowaPorcineAssembly_v1_Clusters
SNOWBALL_040716_st	0.00235515	0.190504	M>L	-1.55458		IowaPorcineAssembly_v1_Clusters
SNOWBALL_040890_st	0.000679462	0.12316	M<L	1.90179		IowaPorcineAssembly_v1_Clusters
SNOWBALL_042053_st	0.0022564	0.190504	M>L	-1.50254		IowaPorcineAssembly_v1_Clusters
SNOWBALL_042295_st	0.00196815	0.187259	M<L	1.49914	Zbtb20	IowaPorcineAssembly_v1_Clusters
SNOWBALL_042562_st	0.00209583	0.189945	M<L	1.3819	IFNAR2	IowaPorcineAssembly_v1_Clusters
SNOWBALL_042921_st	0.00176507	0.17603	M>L	-1.78069	Slc8a1	IowaPorcineAssembly_v1_Clusters
SNOWBALL_043298_st	7.12e-06	0.00884612	M<L	1.64231	ADAMTS5	IowaPorcineAssembly_v1_Clusters
SNOWBALL_044425_st	0.00233107	0.190504	M>L	-1.5015		IowaPorcineAssembly_v1_Clusters
SNOWBALL_044798_st	0.0022237	0.190504	M>L	-1.41799	PLCB3	IowaPorcineAssembly_v1_Clusters
SNOWBALL_044819_st	0.000199948	0.0689141	M>L	-1.40922	RCOR1	IowaPorcineAssembly_v1_Clusters
SNOWBALL_044919_st	0.00214548	0.190278	M<L	1.55649	FZD7	IowaPorcineAssembly_v1_Clusters
SNOWBALL_045187_st	0.00199043	0.187938	M>L	-1.54093	SLC12A3	IowaPorcineAssembly_v1_Clusters
SNOWBALL_045561_st	0.000974304	0.141353	M>L	-1.45482	Zbtb7a	IowaPorcineAssembly_v1_Clusters
SNOWBALL_046140_st	0.00125415	0.150454	M<L	1.4853	FGD5	IowaPorcineAssembly_v1_Clusters
SNOWBALL_046231_st	0.00208104	0.18968	M<L	1.42717	EIF2AK3	IowaPorcineAssembly_v1_Clusters
SNOWBALL_046637_st	9.32e-05	0.0477849	M>L	-1.5528	HEYL	IowaPorcineAssembly_v1_Clusters
SNOWBALL_046716_st	0.00054431	0.108133	M>L	-1.58034		IowaPorcineAssembly_v1_Clusters
SNOWBALL_047087_st	0.00185357	0.180506	M>L	-1.68449	SLC12A3	IowaPorcineAssembly_v1_Clusters
SNOWBALL_047091_st	0.00212307	0.190278	M<L	1.41656	MST1R	IowaPorcineAssembly_v1_Clusters
SNOWBALL_047549_st	0.00193155	0.184916	M<L	1.72915	TRIL	IowaPorcineAssembly_v1_Clusters
