# Supplementary material for: Lowered dietary phosphorus affects intestinal and renal gene expression to maintain mineral homeostasis with immunomodulatory implications in weaned piglets
Source: BMC Genomics. 2018 Mar 20;19:207. doi: 10.1186/s12864-018-4584-2 (PMC5859397; doi:10.1186/s12864-018-4584-2)
Supplement: Supplementary file 5 — Molecular and cellular functions affected by P supply (XLSX 9 kb) [file 12864_2018_4584_MOESM5_ESM.xlsx]

## Sheet: categories of Bio-functions
Top five categories of molecular and cellular functions in jejunum
L vs M	p-value	# of genes involved
Post-Translational Modification	2.64E-04 - 5.04E-09	24
Cellular Movement	4.81E-04 - 6.46E-09	39
Cellular Growth and Proliferation	4.65E-04 - 7.62E-08	48
Cellular Development	4.65E-04 - 1.03E-07	38
Cell Morphology	3.59E-04 - 1.50E-07	42
L vs H	p-value	# of genes involved
Cellular Movement	6.15E-03 - 8.15E-08	40
Cell Morphology	4.95E-03 - 6.28E-07	41
Cell Death and Survival	6.07E-03 - 9.28E-07	41
Cellular Function and Maintenance	5.19E-03 - 1.56E-05	38
Cell-to-Cell Signaling and Interaction	6.18E-03 - 2.01E-05	27
Top five categories of molecular and cellular functions in kidney
L vs M	p-value	# of genes involved
Cell Death and Survival	1.22E-03 - 2.10E-12	93
Cellular Movement	1.54E-03 - 1.30E-10	74
Cellular Growth and Proliferation	1.54E-03 - 8.70E-09	104
Molecular Transport	1.54E-03 - 4.64E-08	82
Small Molecule Biochemistry	1.54E-03 - 4.64E-08	71
L vs H	p-value	# of genes involved
Small Molecular Biochemistry	2.15E-02 - 3.40E-05	16
Molecular Transport	2.15E-02 - 5.02E-05	16
Gene Expression	7.21E-03 - 2.03E-04	2
Lipid Metabolism	2.15E-02 - 2.03E-04	7
Cell Morphology	2.13E-02 - 3.09E-04	11
